# Supplementary material for: Significant stability enhancement in photocatalytic CO2 reduction via flow-driven strategies
Source: Nat Commun. 2026 Mar 18;17:4139. doi: 10.1038/s41467-026-70542-9 (PMC13149638; doi:10.1038/s41467-026-70542-9)
Supplement: Supplementary file 3 — Source Data [file 41467_2026_70542_MOESM3_ESM.xlsx]

## Sheet: Fig.2
Figure 2a. TiO2							Figure 2b. ZnO							Figure 2c. CdS							Figure 2d. C3N4							Figure 2e. Extended long-term stability
Flow-enabled			Flow-less				Flow-enabled			Flow-less				Flow-enabled			Flow-less				Flow-enabled			Flow-less				Flow-enabled
Time	SPR	Error bar	Time	SPR	Error bar		Time	SPR	Error bar	Time	SPR	Error bar		Time	SPR	Error bar	Time	SPR	Error bar		Time	SPR	Error bar	Time	SPR	Error bar		Time	SPR	Error bar
(hr)	(P/P0)		(hr)	(P/P0)	a.u.		(hr)	(P/P0)		(hr)	(P/P0)			(hr)	(P/P0)		(hr)	(P/P0)			(hr)	(P/P0)		(hr)	(P/P0)			(Day)	(P/P0)
1	1	0	1	1	4.23401e-08		1	1	7.54795e-09	1	1	3.89873e-09		1	1	0	1	1	0		1	1	0	1	1	0		0.04167	1	2.32257e-10
2	1.01726	0.02296	2	0.67441	0.04072		2	1.03217	0.06241	2	0.49257	0.00666		2	1.01134	0.01356	2	0.44671	0.08524		2	0.97023	0.07853	2	0.40958	0.00514		0.08333	1.01726	0.02296
3	1.04991	0.01237	4	0.2127	0.01009		3	1.00547	0.10977	4	0.27628	0.01026		3	1.01923	0.0024	4	0.23923	0.04528		3	1.20369	0.22632	4	0.09249	0.05785		0.125	1.04991	0.01237
4	1.0973	0.01229	8	0.17322	0.01449		4	0.98981	0.04258	8	0.16167	0.01051		4	1.03557	0.02071	8	0.16252	0.01491		4	1.13978	0.04917	8	0.08046	0.03097		0.16667	1.09697	0.00871
5	1.02121	0.09146	16	0.10875	0.06779		5	0.99437	0.00367	16	0.15019	0.00856		5	0.95923	0.08828	16	0.13451	0.00715		5	1.24083	0.07702	16	0.03711	0.00866		0.20833	0.99704	0.07704
6	1.0987	0.00748	24	0.04766	0.02141		6	0.92388	0.0647	24	0.14154	0.01467		6	0.9302	0.02482	24	0.09325	0.00505		6	1.18898	0.07455	24	0.0169	0.00339		0.25	1.11471	0.02822
7	1.03477	0.0483					7	1.0319	0.09563					7	0.94969	0.04364					7	1.06619	0.05489					0.29167	0.99168	0.08208
8	1.04458	0.01568					8	0.97639	0.0267					8	1.0693	0.06841					8	1.08985	0.11326					0.33333	1.01922	0.04531
9	1.04677	0.00793					9	1.08784	0.07188					9	1.06135	0.05716					9	1.15996	0.11559					0.375	1.04558	0.00597
10	1.04107	0.02444					10	0.98764	0.01784					10	0.88635	0.03063					10	1.21023	0.2404					0.41667	1.04989	0.02306
12	1.03725	0.00531					12	1.02084	0.07069					12	1.03976	0.13012					12	0.95559	0.16399					0.5	1.05153	0.02503
14	1.03302	0.05351					14	1.09876	0.10265					14	0.97572	0.14121					14	1.15447	0.08021					0.58333	1.01961	0.0444
16	1.03603	0.02804					16	0.98364	0.00929					16	1.00623	0.0827					16	1.13594	0.10373					0.66667	1.03603	0.02804
18	1.03724	0.0053					18	1.07815	0.04266					18	1.05182	0.04369					18	1.11503	0.00448					0.75	1.01133	0.04505
20	0.9808	0.08996					20	1.00801	0.05428					20	0.97245	0.06855					20	1.03302	0.08913					0.83333	0.9808	0.08996
22	1.00688	0.03764					22	0.94002	0.01971					22	1.09323	0.10225					22	0.98397	0.05909					0.91667	1.02799	0.04522
24	1.05509	0.0096					24	0.95836	0.02113					24	0.88649	0.00437					24	1.01894	0.03496					1	1.02263	0.05664
26	1.05777	0.03433					26	0.98074	0.03899					26	0.93325	0.0357					26	1.01501	0.22562					1.08333	1.03821	0.04168
28	1.09578	0.05293					28	0.98669	0.00703					28	1.08665	0.09295					28	1.13596	0.07129					1.16667	1.04975	0.08807
30	1.05503	0.00742					30	1.04164	0.09032					30	0.90193	0.00859					30	1.25679	0.17044					1.25	1.07959	0.04286
32	0.98783	0.08329					32	1.01123	0.05461					32	1.01709	0.15427					32	1.08909	0.08727					1.33333	1.01229	0.07255
34	1.05831	0.03357					34	1.03119	0.07051					34	1.08246	0.08702					34	0.9247	0.1203					1.41667	1.03887	0.04119
36	1.02697	0.0119					36	0.97502	0.02364					36	1.17541	0.04766					36	1.10798	0.04208					1.5	1.00868	0.03278
38	1.04288	0.06081					38	0.93421	0.06007					38	0.96202	0.08862					38	1.11176	0.10115					1.58333	1.04749	0.04374
40	1.02871	0.09151					40	1.06676	0.03394					40	0.96216	0.07658					40	1.0698	0.00247					1.66667	1.02871	0.09151
42	1.01215	0.0803					42	0.98662	0.07658					42	1.01812	0.15572					42	1.09764	0.000149612					1.75	1.0423	0.07715
44	1.02034	0.04997					44	0.8778	0.06834					44	0.95783	0.0827					44	1.11382	0.13504					1.83333	1.00546	0.04374
46	1.01365	0.05477					46	0.97536	0.08298					46	0.97112	0.10149					46	1.0904	0.0393					1.91667	1.0004	0.04502
48	1.05579	0.00634					48	1.0308	0.06324					48	1.01379	0.16184					48	1.03307	0.08913					2	1.05579	0.00634
50	1.02497	0.02266					50	0.98201	0.0736					50	0.95049	0.06008					50	1.02204	0.00525					2.08333	1.00345	0.04058
55	1.08809	0.02436					55	0.95265	0.01136					55	1.16202	0.03924					55	1.0646	0.02962					2.29167	1.06142	0.04929
60	1.07248	0.02352					60	0.99056	0.03284					60	1.16198	0.03919					60	1.03321	0.19988					2.5	1.07248	0.02352
65	1.01884	0.0521					65	0.91155	0.08497					65	1.19369	0.08404					65	1.16859	0.02515					2.70833	1.01884	0.0521
70	1.01539	0.05231					70	0.90411	0.05938					70	1.0843	0.08962					70	1.15687	0.02914					2.91667	1.01539	0.05231
75	1.05714	0.00443					75	0.97873	0.11425					75	1.05427	0.04715					75	1.04772	0.02876					3.125	1.05714	0.00443
80	0.99938	0.05886					80	0.92304	0.06856					80	0.97544	0.09537					80	1.10265	0.13136					3.33333	1.01069	0.046
85	1.02285	0.0679					85	1.00599	0.03242					85	0.80026	0.04376					85	0.98505	0.13177					3.54167	1.04823	0.06511
90	0.98522	0.09989					90	0.94663	0.07085					90	0.76958	0.000374575					90	1.10495	0.09152					3.75	1.00695	0.08003
95	1.06173	0.02932					95	0.90308	0.03258					95	0.68172	0.02821					95	1.11347	0.05927					3.95833	1.01475	0.08397
100	1.00866	0.08796					100	1.0511	0.08157					100	0.64689	0.02105					100	1.05951	0.05408					4.16667	0.99257	0.06815
																												4.375	1.04555	0.01212
																												4.58333	1.01155	0.0384
																												4.79167	0.98572	0.02461
																												5	1.0255	0.03225
																												5.20833	0.99854	0.05823
																												5.41667	0.94826	0.03885
																												5.625	1.01453	0.04154
																												5.83333	1.02515	0.11464
																												6.04167	1.00347	0.01636
																												6.25	1.04921	0.06105
																												6.45833	0.97024	0.08409
																												6.66667	0.99307	0.03271
																												6.875	1.03597	0.08779
																												7.08333	1.00828	0.01248
																												7.29167	0.96732	0.12896
																												7.5	0.91518	0.03849
																												7.70833	0.95298	0.09196
																												7.91667	0.94425	0.10869
																												8.125	0.90579	0.07468
																												8.33333	0.92147	0.07797
																												8.75	0.9378	0.04534
																												9.16667	0.95145	0.093
																												9.58333	0.90823	0.06557
																												10	0.89994	0.0664
																												10.4167	0.98202	0.10441
																												10.8333	0.95734	0.09439
																												11.25	0.96867	0.08946
																												11.6667	1.00331	0.04384
																												12.0833	0.95328	0.08541
																												12.5	0.89433	0.08251
																												12.9167	0.86459	0.02136
																												13.3333	0.86218	0.00381
																												13.75	0.8634	0.00971
																												14.1667	0.90743	0.05812
																												14.5833	0.8833	0.00659
																												15	0.84503	0.03102
																												15.4167	0.7641	0.09304
																												15.8333	0.76697	0.10425
																												16.25	0.71353	0.08563
																												16.6667	0.74074	0.05224
																												17.0833	0.66423	0.03442
																												17.5	0.71151	0.01515
																												17.9167	0.6216	0.08567
																												18.3333	0.57953	0.09318
																												18.75	0.58851	0.03072
																												19.1667	0.55403	0.10244
																												19.5833	0.47497	0.04081
																												20	0.51279	0.00546
																												20.4167	0.53321	0.06161
																												20.8333	0.48043	0.03881
																												21.25	0.50766	0.07731
																												21.6667	0.47971	0.03779
																												22.0833	0.48634	0.04717
																												22.5	0.41872	0.04846
																												22.9167	0.48431	0.04429
																												23.3333	0.45491	0.00271
																												23.75	0.47942	0.03738
																												24.1667	0.46594	0.01832
																												24.5833	0.42059	0.04581
																												25	0.43856	0.0204

## Sheet: Fig.3a
	Week CO2 flow		No H2O flow		Both flow
Time	SPR	Error bar	SPR	Error bar	SPR	Error bar
(hr)	(P/P0)		(P/P0)		(P/P0)
1	1	0	1	0	1	0
2	1.01144	0.00251	0.98539	0.02082	1.01726	0.02296
3	1.005	0.00706	0.92622	0.02166	1.04991	0.01237
4	0.99469	0.0385	0.87907	0.04394	1.0973	0.01229
5	1.01384	0.00258	0.81855	0.03803	1.02121	0.09146
6	1.00599	0.00576	0.78699	0.07817	1.0987	0.00748
7	1.00686	0.00297	0.76124	0.06357	1.03477	0.0483
8	1.04921	0.07856	0.86155	0.01137	1.04458	0.01568
9	1.00216	0.00291	0.82044	0.04015	1.04677	0.00793
10	1.03214	0.09598	0.78739	0.08052	1.04107	0.02444
12	0.8929	0.07017	0.71861	0.01829	1.03724	0.0053
14	0.91725	0.10186	0.74507	0.05725	1.03302	0.05351
16	0.86603	0.00255	0.74869	0.04089	0.94041	0.16326
18	0.89426	0.09335	0.75179	0.03943	1.03725	0.00531
20	0.88528	0.06463	0.72936	0.02168	0.94516	0.14036
22	0.81699	0.16798	0.82691	0.03424	1.00688	0.03764
24	0.92353	0.10584	0.71841	0.00666	1.05509	0.0096
26	0.94661	0.10611	0.73209	0.05073	1.05777	0.03433
28	0.8002	0.0136	0.67563	0.05123	1.09578	0.05293
30	0.83807	0.0504	0.70783	0.01316	1.05503	0.00742
32	0.78263	0.04206	0.68506	0.01536	0.98783	0.08329
34	0.79717	0.0434	0.7391	0.01691	1.05831	0.03357
36	0.79185	0.01843	0.71152	0.03137	1.02697	0.0119
38	0.74311	0.14894	0.74704	0.02436	1.04288	0.06081
40	0.83097	0.03307	0.73703	0.00333	1.01385	0.11252
42	0.81992	0.12033	0.75941	0.00256	1.01215	0.0803
44	0.61241	0.13408	0.73192	0.02094	1.02034	0.04997
46	0.61262	0.04027	0.75874	0.00875	1.01365	0.05477
48	0.67175	0.01026	0.75266	0.000143118	0.99562	0.09144
50	0.55245	0.07121	0.70066	0.00386	1.02497	0.02266
55	0.57939	0.04424	0.76311	0.000435344	1.08809	0.02436
60	0.55638	0.09882	0.69501	0.04922	0.95255	0.14609
65	0.47164	0.02217	0.70545	0.02846	0.98688	0.09729
70	0.44711	0.04482	0.71671	0.02402	0.95887	0.13225
75	0.41872	0.01102	0.70452	0.05486	0.98861	0.10136
80	0.36581	0.0271	0.70081	0.000477582	0.99938	0.05886
85	0.38501	0.0142	0.7233	0.0087	1.02285	0.0679
90	0.34202	0.06645	0.72458	0.018	0.98522	0.09989
95	0.35204	0.05555	0.73025	0.02818	1.06173	0.02932
100	0.33147	0.01606	0.66563	0.05319	1.00866	0.08796

## Sheet: Fig.3c
Test data		Peak fitting
Binding energy (eV)	Intensity (Counts/s)	Binding energy (eV)	Intensity (Counts/s)	Intensity (Counts/s)	Intensity (Counts/s)	Intensity (Counts/s)	Intensity (Counts/s)	Intensity (Counts/s)
298	4843.06	298	5118.21	5144.83	5116.79	5119.41	5115.19	5153.66
297.95	4937.1	297.95	5118.1	5145.24	5116.68	5119.31	5115.06	5154.15
297.9	4984.83	297.9	5118.03	5145.68	5116.6	5119.26	5114.97	5154.67
297.85	4875.03	297.85	5117.88	5146.04	5116.44	5119.12	5114.79	5155.1
297.8	4894.09	297.8	5117.74	5146.41	5116.3	5118.99	5114.63	5155.56
297.75	4790.63	297.75	5117.53	5146.71	5116.08	5118.79	5114.39	5155.94
297.7	4723.95	297.7	5117.27	5147.06	5115.82	5118.54	5114.1	5156.38
297.65	4982.49	297.65	5117.19	5147.6	5115.74	5118.49	5114.01	5157
297.6	5043.22	297.6	5117.17	5148.18	5115.71	5118.48	5113.95	5157.68
297.55	5078.66	297.55	5117.17	5148.79	5115.71	5118.5	5113.93	5158.38
297.5	4829.95	297.5	5116.98	5149.22	5115.52	5118.33	5113.72	5158.9
297.45	4858.47	297.45	5116.82	5149.67	5115.35	5118.19	5113.53	5159.44
297.4	5277.73	297.4	5116.73	5150.27	5115.26	5118.11	5113.41	5160.14
297.35	5053.36	297.35	5116.71	5150.99	5115.24	5118.11	5113.37	5160.96
297.3	4783.87	297.3	5116.5	5151.52	5115.02	5117.92	5113.12	5161.58
297.25	5079.03	297.25	5116.5	5152.26	5115.02	5117.94	5113.1	5162.42
297.2	4964.6	297.2	5116.42	5152.92	5114.93	5117.87	5112.99	5163.17
297.15	5022.61	297.15	5116.38	5153.62	5114.89	5117.85	5112.92	5163.97
297.1	5065.98	297.1	5116.37	5154.4	5114.88	5117.86	5112.89	5164.84
297.05	5252.01	297.05	5116.3	5155.23	5114.81	5117.81	5112.79	5165.79
297	5045.39	297	5116.28	5156.12	5114.79	5117.81	5112.74	5166.78
296.95	5157.9	296.95	5116.28	5157.02	5114.78	5117.83	5112.7	5167.8
296.9	4984.8	296.9	5116.21	5157.87	5114.71	5117.79	5112.61	5168.75
296.85	5161.73	296.85	5116.21	5158.77	5114.71	5117.81	5112.57	5169.76
296.8	5021.48	296.8	5116.17	5159.64	5114.67	5117.79	5112.51	5170.74
296.75	5015.94	296.75	5116.13	5160.7	5114.63	5117.77	5112.44	5171.92
296.7	4945.64	296.7	5116.04	5161.74	5114.54	5117.7	5112.31	5173.08
296.65	4937.83	296.65	5115.94	5162.77	5114.44	5117.63	5112.19	5174.23
296.6	4833.1	296.6	5115.77	5163.73	5114.27	5117.47	5111.98	5175.3
296.55	4858.47	296.55	5115.62	5164.71	5114.11	5117.34	5111.79	5176.39
296.5	4871.16	296.5	5115.47	5165.69	5113.97	5117.22	5111.62	5177.5
296.45	4990.76	296.45	5115.42	5166.91	5113.91	5117.2	5111.53	5178.85
296.4	5107.04	296.4	5115.45	5168.38	5113.94	5117.26	5111.53	5180.45
296.35	5355.27	296.35	5115.31	5169.66	5113.8	5117.14	5111.35	5181.87
296.3	5018.68	296.3	5115.27	5171.06	5113.77	5117.13	5111.28	5183.4
296.25	4773.94	296.25	5115.06	5172.28	5113.56	5116.95	5111.03	5184.76
296.2	4807.36	296.2	5114.87	5173.53	5113.37	5116.79	5110.81	5186.14
296.15	5063.64	296.15	5114.87	5175	5113.37	5116.81	5110.77	5187.75
296.1	5060.09	296.1	5114.87	5176.86	5113.37	5116.84	5110.73	5189.75
296.05	4852.16	296.05	5114.72	5178.57	5113.23	5116.71	5110.54	5191.6
296	5133.31	296	5114.74	5180.44	5113.25	5116.76	5110.53	5193.62
295.95	4852.1	295.95	5114.59	5182.15	5113.11	5116.64	5110.34	5195.47
295.9	5224.96	295.9	5114.55	5183.96	5113.06	5116.63	5110.25	5197.44
295.85	5221.48	295.85	5114.5	5185.77	5113.03	5116.62	5110.17	5199.41
295.8	4960.19	295.8	5114.43	5188	5112.96	5116.59	5110.06	5201.8
295.75	4915.24	295.75	5114.33	5190.38	5112.86	5116.52	5109.92	5204.34
295.7	4982.47	295.7	5114.28	5192.8	5112.82	5116.5	5109.82	5206.92
295.65	5121.83	295.65	5114.31	5195.3	5112.86	5116.57	5109.82	5209.6
295.6	5324.43	295.6	5114.2	5197.66	5112.75	5116.48	5109.66	5212.12
295.55	5237.35	295.55	5114.15	5200.08	5112.71	5116.47	5109.56	5214.72
295.5	5090.46	295.5	5114.18	5202.9	5112.75	5116.53	5109.55	5217.7
295.45	5049.14	295.45	5114.18	5206.32	5112.75	5116.56	5109.51	5221.29
295.4	4902.87	295.4	5114.07	5209.63	5112.66	5116.49	5109.35	5224.79
295.35	4935.31	295.35	5113.98	5212.97	5112.59	5116.45	5109.23	5228.32
295.3	5031.72	295.3	5113.98	5216.37	5112.59	5116.48	5109.17	5231.92
295.25	4765.03	295.25	5113.77	5219.59	5112.4	5116.32	5108.92	5235.34
295.2	4966.01	295.2	5113.71	5222.94	5112.36	5116.31	5108.81	5238.89
295.15	5364.01	295.15	5113.57	5227.7	5112.23	5116.22	5108.62	5243.85
295.1	5313.28	295.1	5113.47	5232.58	5112.14	5116.16	5108.47	5248.93
295.05	4824.52	295.05	5113.31	5237.39	5112	5116.04	5108.26	5253.95
295	5059.7	295	5113.33	5242.38	5112.04	5116.1	5108.23	5259.16
294.95	5027.25	294.95	5113.32	5247.35	5112.05	5116.13	5108.17	5264.34
294.9	5330.26	294.9	5113.21	5252.21	5111.96	5116.06	5108	5269.42
294.85	5192.06	294.85	5113.2	5258.86	5111.97	5116.09	5107.94	5276.29
294.8	5348.78	294.8	5113.08	5266.7	5111.87	5116.03	5107.77	5284.37
294.75	5272.28	294.75	5113.01	5274.59	5111.82	5116.02	5107.64	5292.51
294.7	5114.55	294.7	5113.06	5282.6	5111.9	5116.13	5107.64	5300.78
294.65	5353.69	294.65	5112.94	5290.44	5111.81	5116.06	5107.46	5308.87
294.6	5276.23	294.6	5112.87	5298.33	5111.78	5116.05	5107.33	5317.03
294.55	5267.63	294.55	5112.81	5307.45	5111.75	5116.05	5107.22	5326.4
294.5	5431.07	294.5	5112.63	5322.02	5111.6	5115.92	5106.98	5341.23
294.45	5244.73	294.45	5112.58	5336.73	5111.58	5115.94	5106.88	5356.2
294.4	5413.03	294.4	5112.42	5351.31	5111.45	5115.83	5106.65	5371.06
294.35	5631.43	294.35	5112.1	5358.12	5111.18	5115.55	5106.26	5378.15
294.3	5656.79	294.3	5111.76	5374.7	5110.88	5115.26	5105.86	5395.03
294.25	5633	294.25	5111.43	5393.4	5110.6	5115.01	5105.47	5414.03
294.2	5672.4	294.2	5111.08	5414.5	5110.3	5114.74	5105.05	5435.45
294.15	5642.92	294.15	5110.75	5438.49	5110.01	5114.49	5104.66	5459.76
294.1	5574.36	294.1	5110.47	5465.86	5109.78	5114.29	5104.31	5487.46
294.05	5752.07	294.05	5110.06	5496.97	5109.42	5113.95	5103.84	5518.91
294	6173.01	294	5109.35	5532.28	5108.77	5113.31	5103.05	5554.57
293.95	5791.23	293.95	5108.91	5573.14	5108.41	5112.95	5102.54	5595.78
293.9	5823.54	293.9	5108.45	5620.03	5108.01	5112.56	5102.01	5643.03
293.85	6090.59	293.85	5107.79	5673.71	5107.43	5111.98	5101.28	5697.06
293.8	6108.24	293.8	5107.13	5735.42	5106.82	5111.38	5100.54	5759.13
293.75	6322.94	293.75	5106.31	5806.17	5106.06	5110.63	5099.64	5830.24
293.7	6444.18	293.7	5105.39	5887.25	5105.24	5109.81	5098.65	5911.74
293.65	6681.32	293.65	5104.31	5979.94	5104.25	5108.83	5097.49	6004.86
293.6	6579.86	293.6	5103.29	6085.97	5103.34	5107.92	5096.4	6111.33
293.55	6691.78	293.55	5102.2	6206.7	5102.35	5106.94	5095.22	6232.51
293.5	6641.89	293.5	5101.15	6343.79	5101.39	5105.98	5094.08	6370.06
293.45	7021.31	293.45	5099.81	6498.52	5100.15	5104.75	5092.67	6525.24
293.4	7132.39	293.4	5098.4	6672.78	5098.83	5103.44	5091.16	6699.95
293.35	7355.6	293.35	5096.82	6867.94	5097.39	5101.96	5089.5	6895.61
293.3	7587.96	293.3	5095.06	7085.38	5095.79	5100.3	5087.66	7113.56
293.25	7664.46	293.25	5093.25	7326.48	5094.13	5098.59	5085.76	7355.17
293.2	7917.1	293.2	5091.27	7592.31	5092.28	5096.7	5083.68	7621.52
293.15	8061.03	293.15	5089.17	7883.52	5090.33	5094.72	5081.49	7913.28
293.1	8310.58	293.1	5086.89	8200.42	5088.19	5092.59	5079.11	8230.76
293.05	8326.74	293.05	5084.6	8543.16	5086.04	5090.44	5076.72	8574.09
293	9092.17	293	5081.74	8910.76	5083.41	5087.74	5073.76	8942.36
292.95	9213.7	292.95	5078.79	9302.46	5080.69	5084.94	5070.72	9334.73
292.9	9730.52	292.9	5075.46	9716.29	5077.59	5081.75	5067.29	9749.25
292.85	9669.23	292.85	5072.18	10150.4	5074.53	5078.61	5063.9	10184.1
292.8	10125.9	292.8	5068.57	10601.5	5071.13	5075.13	5060.17	10635.8
292.75	11160	292.75	5064.18	11065.4	5066.97	5070.89	5055.68	11100.4
292.7	11333.9	292.7	5059.67	11538.5	5062.71	5066.52	5051.06	11574.3
292.65	11790.5	292.65	5054.82	12015.8	5058.23	5061.8	5046.1	12052.4
292.6	12319.7	292.6	5049.59	12491.8	5053.35	5056.72	5040.75	12529.2
292.55	12751.7	292.55	5044.03	12960.8	5048.15	5051.38	5035.07	12999.1
292.5	13084.8	292.5	5038.23	13416.6	5042.7	5045.8	5029.14	13455.9
292.45	13622.6	292.45	5032.02	13852.7	5036.85	5039.82	5022.82	13893
292.4	13871	292.4	5025.63	14263	5030.81	5033.64	5016.31	14304.1
292.35	14740.5	292.35	5018.6	14640.6	5024.25	5026.83	5009.15	14682.9
292.3	15065	292.3	5011.33	14980	5017.6	5019.76	5001.75	15023.5
292.25	15219.7	292.25	5003.95	15275.4	5010.84	5012.58	4994.22	15320.1
292.2	15738.6	292.2	4996.18	15521.6	5003.69	5005.02	4986.32	15567.5
292.15	15752.5	292.15	4988.39	15714.8	4996.52	4997.43	4978.39	15762
292.1	15797.8	292.1	4980.56	15851.3	4989.32	4989.81	4970.43	15899.7
292.05	16186.6	292.05	4972.45	15928.1	4981.82	4981.9	4962.17	15977.8
292	16347.5	292	4964.22	15944.3	4974.59	4974.01	4953.79	15995.7
291.95	15956.4	291.95	4956.28	15899.7	4967.89	4966.41	4945.69	15953.2
291.9	16069.5	291.9	4948.25	15794.4	4961.1	4958.71	4937.5	15850
291.85	15710.9	291.85	4940.47	15630.6	4953.76	4951.28	4929.57	15687.4
291.8	15682.1	291.8	4932.71	15410.9	4947.31	4943.86	4921.66	15469.8
291.75	15620.7	291.75	4925	15138.9	4941.06	4936.48	4913.78	15200.1
291.7	15073.2	291.7	4917.7	14819.3	4935.39	4929.49	4906.31	14883
291.65	14901.3	291.65	4910.52	14457.3	4930.07	4922.63	4898.95	14523.6
291.6	14213.9	291.6	4903.84	14058.8	4925.49	4916.27	4892.09	14128.2
291.55	13755.2	291.55	4897.49	13630	4921.54	4910.24	4885.57	13702.6
291.5	13085.5	291.5	4891.64	13177.1	4918.41	4904.7	4879.53	13253.3
291.45	13115.7	291.45	4885.76	12706.3	4915.64	4899.38	4873.47	12786.7
291.4	12534.2	291.4	4880.33	12224.2	4913.74	4894.53	4867.83	12309.3
291.35	11519.9	291.35	4875.64	11737.4	4913.09	4890.42	4862.93	11827.7
291.3	10720.8	291.3	4871.53	11251.3	4913.6	4886.9	4858.62	11347.4
291.25	10622.3	291.25	4867.49	10770.8	4914.86	4883.44	4854.38	10873.4
291.2	10270.7	291.2	4863.71	10300.7	4917.12	4880.24	4850.39	10410.6
291.15	9672.43	291.15	4860.38	9845.53	4920.68	4877.48	4846.84	9963.54
291.1	9243.31	291.1	4857.38	9408.58	4925.51	4875.03	4843.61	9535.68
291.05	9176.48	291.05	4854.43	8992.39	4931.46	4872.63	4840.42	9129.65
291	8774.41	291	4851.77	8599.37	4938.91	4870.53	4837.52	8748.01
290.95	8294.84	290.95	4849.46	8231.28	4948.04	4868.77	4834.98	8392.61
290.9	7935.84	290.9	4847.41	7888.94	4958.89	4867.72	4832.69	8064.87
290.85	7523.03	290.85	4845.69	7572.77	4971.63	4867.19	4830.71	7765.14
290.8	7553.84	290.8	4843.96	7282.41	4986.07	4866.64	4828.71	7492.95
290.75	7227.55	290.75	4842.47	7017.8	5002.6	4866.33	4826.94	7248.37
290.7	6854.35	290.7	4841.26	6778.05	5021.37	4866.3	4825.45	7030.62
290.65	6928.46	290.65	4839.99	6561.73	5042.16	4864.82	4823.9	6837
290.6	6626.02	290.6	4838.94	6367.84	5065.36	4864.97	4822.58	6669.37
290.55	6591.4	290.55	4837.94	6194.84	5090.82	4865.23	4821.28	6525
290.5	6538.55	290.5	4837	6041.07	5118.6	4865.63	4820.01	6402.26
290.45	6425.49	290.45	4836.15	5904.98	5148.77	4866.22	4818.83	6299.63
290.4	6231.2	290.4	4835.43	5785.08	5181.35	4867.09	4817.79	6215.59
290.35	6371.53	290.35	4834.62	5679.58	5216.05	4867.98	4816.65	6148.29
290.3	6341.08	290.3	4833.82	5587.03	5252.88	4869.04	4815.52	6096.2
290.25	6112.88	290.25	4833.23	5506.15	5291.82	4870.43	4814.57	6057.92
290.2	6240.55	290.2	4832.57	5435.38	5332.43	4871.9	4813.52	6031.72
290.15	6034.75	290.15	4832.06	5373.72	5374.68	4873.71	4812.62	6016.3
290.1	6056.66	290.1	4831.53	5319.84	5418.1	4875.72	4811.71	6010.08
290.05	6044.47	290.05	4831.01	5272.77	5462.36	4877.97	4810.8	6011.71
290	6113.28	290	4830.44	5231.56	5507	4880.41	4809.84	6019.89
289.95	6151.8	289.95	4829.89	5195.42	5551.59	4883.09	4808.85	6033.43
289.9	6020.58	289.9	4829.46	5163.74	5595.79	4886.17	4807.96	6051.29
289.85	5965.24	289.85	4829.08	5135.87	5639.03	4889.6	4807.11	6072.27
289.8	6076.44	289.8	4828.62	5111.16	5680.66	4893.3	4806.17	6095.23
289.75	6289.91	289.75	4827.99	5089.06	5720.08	4897.23	4805.08	6119.12
289.7	6242.38	289.7	4827.4	5069.36	5756.94	4901.59	4804.02	6143.23
289.65	5862.96	289.65	4827.16	5051.96	5790.98	4906.69	4803.24	6167.05
289.6	5831.83	289.6	4826.97	5044.22	5821.45	4912.28	4802.49	6197.46
289.55	6390.07	289.55	4826.38	5028.24	5847.46	4917.97	4801.32	6216.1
289.5	6152.76	289.5	4825.95	5012.44	5869.2	4924.4	4800.32	6231.02
289.45	6158.42	289.45	4825.53	4996.75	5886.14	4931.41	4799.32	6241.86
289.4	6243.27	289.4	4825.04	4987.67	5897.94	4939.02	4798.26	6254.89
289.35	6340.4	289.35	4824.56	4978.52	5904.41	4947.23	4797.13	6263.34
289.3	6077.32	289.3	4824.33	4969.56	5905.68	4956.37	4796.18	6267.39
289.25	6039.49	289.25	4824.12	4960.63	5901.57	4966.31	4795.27	6266.84
289.2	6343.14	289.2	4823.69	4951.48	5891.87	4976.86	4794.13	6261.52
289.15	6238.6	289.15	4823.34	4942.4	5877.01	4988.38	4793.07	6251.93
289.1	6175.41	289.1	4823.03	4935.26	5857.18	5000.86	4792.05	6240.18
289.05	6448.49	289.05	4822.65	4929.01	5832.4	5014.13	4790.83	6225.71
289	6212.15	289	4822.5	4922.94	5803.41	5028.61	4789.78	6208.11
288.95	6397.24	288.95	4822.21	4916.74	5770.32	5044.03	4788.6	6187.5
288.9	6093.34	288.9	4822.15	4910.75	5733.95	5060.82	4787.64	6164.75
288.85	6009.17	288.85	4822.14	4904.83	5694.63	5078.84	4786.74	6140.22
288.8	6246.97	288.8	4821.96	4899.11	5652.63	5097.93	4785.66	6114.65
288.75	6209.55	288.75	4821.99	4894.6	5608.71	5118.3	4784.62	6089.76
288.7	6202.57	288.7	4822.11	4890.1	5563.35	5140.02	4783.57	6064.85
288.65	6382.33	288.65	4822.09	4885.46	5516.96	5162.93	4782.4	6040.25
288.6	6003.05	288.6	4822.35	4881.09	5470.44	5187.52	4781.5	6016.91
288.55	5960.03	288.55	4822.64	4876.76	5424.02	5213.56	4780.63	5995.09
288.5	5784.18	288.5	4823.06	4872.56	5378.24	5241.14	4779.89	5975.32
288.45	5928.59	288.45	4823.65	4869.07	5333.24	5270.09	4779.05	5958.91
288.4	5782.99	288.4	4824.44	4865.81	5289.6	5300.57	4778.31	5945.51
288.35	5793.47	288.35	4825.23	4862.55	5247.5	5332.53	4777.56	5935.13
288.3	5866.3	288.3	4825.97	4859.24	5207.13	5365.86	4776.76	5927.92
288.25	5976.04	288.25	4826.62	4855.84	5168.67	5400.55	4775.88	5924.06
288.2	5893.1	288.2	4827.34	4852.5	5132.4	5436.7	4775.05	5923.78
288.15	6146.36	288.15	4828.3	4849.27	5098.18	5474.02	4774.04	5927.63
288.1	6112.88	288.1	4829.43	4846.39	5066.26	5512.68	4773.06	5935.59
288.05	5956.75	288.05	4830.68	4843.62	5036.75	5552.7	4772.19	5947.19
288	5924	288	4831.95	4840.88	5009.55	5593.93	4771.34	5962.29
287.95	6224.45	287.95	4832.99	4837.92	4984.35	5636.02	4770.27	5980.48
287.9	6056.42	287.9	4834.16	4835.08	4961.44	5679.24	4769.32	6001.95
287.85	6092.61	287.85	4836.06	4832.25	4940.57	5723.31	4768.35	6027.14
287.8	6048.45	287.8	4838.19	4829.84	4921.67	5768.18	4767.41	6055.66
287.75	6074.89	287.75	4840.29	4827.41	4904.59	5813.68	4766.44	6086.63
287.7	5855.12	287.7	4842.56	4825.14	4889.36	5859.81	4765.64	6119.95
287.65	6114.5	287.65	4844.64	4822.68	4875.51	5906.1	4764.65	6154.98
287.6	6270.36	287.6	4846.6	4820.1	4862.97	5952.45	4763.54	6191.5
287.55	6110.71	287.55	4850.18	4817.64	4851.86	5998.91	4762.55	6230.94
287.5	6199.27	287.5	4854.02	4815.34	4841.86	6045.11	4761.49	6271.86
287.45	6295.19	287.45	4857.79	4813.05	4832.85	6090.88	4760.36	6313.47
287.4	6380.15	287.4	4861.49	4810.69	4824.71	6136.01	4759.17	6355.4
287.35	6437.14	287.35	4865.16	4808.29	4817.37	6180.34	4757.94	6397.35
287.3	6238.52	287.3	4868.96	4806.04	4810.91	6223.83	4756.85	6439.21
287.25	6384.13	287.25	4876.2	4803.68	4805	6266.04	4755.65	6483.97
287.2	6575.76	287.2	4883.91	4801.25	4799.51	6306.72	4754.31	6528.46
287.15	6594.76	287.15	4891.6	4798.96	4794.5	6345.79	4752.95	6571.99
287.1	6701.09	287.1	4894.82	4796.59	4789.85	6383.01	4751.52	6609.72
287.05	6615.94	287.05	4903.81	4794.28	4785.63	6418.28	4750.15	6651.56
287	6658.75	287	4914.12	4791.94	4781.71	6451.36	4748.74	6692.91
286.95	6714.79	286.95	4926.02	4789.56	4778.03	6482.02	4747.3	6733.74
286.9	6707.13	286.9	4939.83	4787.18	4774.6	6510.16	4745.85	6774.21
286.85	6856.04	286.85	4955.78	4784.84	4771.27	6535.5	4744.3	6814.49
286.8	6822.16	286.8	4974.4	4782.55	4768.14	6558	4742.77	6854.78
286.75	6837.3	286.75	4996.14	4780.24	4765.16	6577.55	4741.23	6895.4
286.7	6853.05	286.7	5021.51	4777.92	4763.02	6593.93	4739.67	6937.35
286.65	6783.44	286.65	5051.18	4775.65	4760.11	6607.21	4738.17	6979.64
286.6	7247.51	286.6	5085.47	4773.03	4756.86	6616.83	4736.32	7023.23
286.55	7092.14	286.55	5125.6	4770.6	4754.1	6623.23	4734.59	7069.76
286.5	7312.51	286.5	5172.13	4768.07	4751.44	6626.07	4732.69	7119.64
286.45	7375.26	286.45	5226.12	4765.49	4748.74	6625.42	4730.75	7173.53
286.4	7187.49	286.4	5288.78	4763.04	4746.17	6621.52	4728.94	7232.7
286.35	7150.37	286.35	5361.03	4760.62	4743.63	6614.15	4727.16	7297.97
286.3	7412.07	286.3	5443.72	4758.01	4740.9	6603.26	4725.18	7370.35
286.25	7418.67	286.25	5538.25	4755.4	4738.16	6588.99	4723.2	7451.22
286.2	7699.76	286.2	5645.47	4752.68	4735.42	6571.26	4721.01	7541.81
286.15	7731.51	286.15	5766.58	4749.93	4732.73	6550.34	4718.79	7643.22
286.1	8006.73	286.1	5902.46	4746.97	4729.84	6526.12	4716.37	7756.28
286.05	7931.59	286.05	6054.17	4744.07	4726.99	6499.04	4714	7882.28
286	8048.47	286	6222.2	4741.08	4724.06	6469.02	4711.55	8021.72
285.95	8215.89	285.95	6406.92	4737.97	4721.01	6436.25	4708.97	8175.24
285.9	8081.64	285.9	6608.75	4735.02	4718.05	6401.07	4706.49	8343.43
285.85	8528.47	285.85	6826.95	4731.75	4714.9	6363.24	4703.67	8525.82
285.8	8844.08	285.8	7060.98	4728.25	4711.53	6323.06	4700.62	8721.94
285.75	9062.99	285.75	7309.96	4724.58	4707.99	6280.75	4697.41	8931.03
285.7	9161.99	285.7	7572.35	4720.84	4704.37	6236.64	4694.13	9151.83
285.65	9248.3	285.65	7846.16	4717.04	4700.69	6190.91	4690.78	9382.47
285.6	9459.99	285.6	8128.82	4713.1	4696.86	6143.7	4687.26	9620.68
285.55	9593.49	285.55	8417.39	4709.1	4692.93	6095.25	4683.65	9863.7
285.5	10082.6	285.5	8708.17	4704.74	4688.72	6045.51	4679.68	10108.1
285.45	10271.3	285.45	8997.59	4700.23	4684.36	5994.92	4675.56	10350.4
285.4	10623.7	285.4	9281.36	4695.47	4679.75	5943.54	4671.18	10586.6
285.35	11091.1	285.35	9555.08	4690.35	4674.78	5891.49	4666.46	10812.3
285.3	11100.3	285.3	9814.63	4685.23	4669.81	5839.28	4661.72	11023.8
285.25	11218.3	285.25	10055.4	4680.07	4664.75	5787.03	4656.9	11216.5
285.2	11340.9	285.2	10273	4674.82	4659.61	5734.9	4651.98	11386.4
285.15	11493.2	285.15	10463.4	4669.45	4654.39	5683.03	4646.94	11529.5
285.1	11573.6	285.1	10623	4664.01	4649.11	5631.61	4641.84	11642.2
285.05	11488.2	285.05	10748.5	4658.64	4643.89	5580.93	4636.8	11721.6
285	11932.6	285	10837.2	4652.93	4638.35	5530.71	4631.43	11764.9
284.95	11677.2	284.95	10887.6	4647.44	4632.98	5481.59	4626.25	11770.9
284.9	11824.6	284.9	10898.1	4641.85	4627.5	5433.38	4620.95	11738
284.85	11637.6	284.85	10868.9	4636.4	4622.18	5386.42	4615.78	11666.6
284.8	11503	284.8	10800.5	4631.04	4616.97	5340.75	4610.71	11557.1
284.75	11325.8	284.75	10693.8	4625.8	4611.89	5296.46	4605.77	11410.7
284.7	11337.3	284.7	10551	4620.56	4606.79	5253.51	4600.82	11229.4
284.65	10786.9	284.65	10375.3	4615.72	4602.1	5212.31	4596.26	11016.7
284.6	10654.3	284.6	10169.6	4611.01	4597.5	5172.62	4591.8	10775.3
284.55	10675.4	284.55	9937.48	4606.27	4592.89	5134.35	4587.33	10509
284.5	10300.4	284.5	9683.54	4601.82	4588.56	5097.8	4583.12	10222.4
284.45	10077.4	284.45	9412.02	4597.52	4584.41	5062.87	4579.08	9919.59
284.4	9648.89	284.4	9127.47	4593.53	4580.57	5029.69	4575.34	9605.23
284.35	9486.16	284.35	8834.26	4589.66	4576.84	4998.1	4571.73	9283.67
284.3	9126.76	284.3	8536.8	4586.08	4573.38	4968.18	4568.38	8959.31
284.25	8726.99	284.25	8239.21	4582.8	4570.21	4939.97	4565.32	8636.24
284.2	8489.14	284.2	7945.11	4579.68	4567.21	4913.31	4562.43	8318.04
284.15	8068.37	284.15	7657.96	4576.88	4564.54	4888.3	4559.85	8008.14
284.1	7691.68	284.1	7380.63	4574.35	4562.14	4864.87	4557.54	7709.37
284.05	7466.2	284.05	7115.44	4571.99	4559.92	4842.86	4555.4	7424
284	7438.65	284	6864.11	4569.65	4557.7	4822.11	4553.28	7153.74
283.95	6760	283.95	6628.54	4567.83	4555.99	4803.01	4551.65	6900.42
283.9	6493.46	283.9	6409.51	4566.2	4554.47	4785.24	4550.22	6664.76
283.85	6275.38	283.85	6207.41	4564.74	4553.12	4768.7	4548.95	6447.1
283.8	6206.8	283.8	6022.29	4563.32	4551.82	4753.23	4547.73	6247.46
283.75	5909.58	283.75	5854.19	4562.12	4550.75	4738.96	4546.73	6065.82
283.7	5615.91	283.7	5702.63	4561.14	4549.89	4725.8	4545.94	5901.63
283.65	5553.35	283.65	5566.7	4560.22	4549.07	4713.58	4545.2	5753.97
283.6	5717.18	283.6	5445.39	4559.18	4548.14	4702.04	4544.34	5621.74
283.55	5673.39	283.55	5337.91	4558.17	4547.24	4691.32	4543.51	5504.11
283.5	5347.36	283.5	5243.32	4557.41	4546.57	4681.54	4542.92	5400.09
283.45	5092.13	283.45	5160.46	4556.83	4546.11	4672.64	4542.51	5308.49
283.4	5132.13	283.4	5088.05	4556.22	4545.62	4664.33	4542.08	5227.98
283.35	4898.06	283.35	5025.16	4555.79	4545.29	4656.78	4541.82	5157.57
283.3	4867.63	283.3	4970.57	4555.39	4544.99	4649.81	4541.58	5096.03
283.25	4955.52	283.25	4923.25	4554.93	4544.63	4643.27	4541.27	5042.26
283.2	5089.62	283.2	4882.22	4554.37	4544.16	4637.11	4540.87	4995.26
283.15	4884.53	283.15	4846.9	4553.96	4543.85	4631.53	4540.62	4954.4
283.1	4690.17	283.1	4816.52	4553.7	4543.69	4626.5	4540.51	4918.89
283.05	4653.88	283.05	4790.31	4553.46	4543.56	4621.86	4540.42	4887.93
283	4525.87	283	4767.71	4553.31	4543.5	4617.64	4540.41	4860.92
282.95	4507.91	282.95	4748.1	4553.14	4543.42	4613.73	4540.39	4837.23
282.9	4858.39	282.9	4730.85	4552.77	4543.14	4609.89	4540.15	4816.19
282.85	4683.24	282.85	4715.91	4552.52	4542.98	4606.44	4540.05	4797.72
282.8	4608.35	282.8	4702.87	4552.33	4542.89	4603.3	4540	4781.39
282.75	4700.44	282.75	4691.32	4552.07	4542.73	4600.31	4539.88	4766.79
282.7	4656.02	282.7	4681.14	4551.86	4542.6	4597.56	4539.79	4753.77
282.65	4732.52	282.65	4676.46	4551.59	4542.41	4594.94	4539.65	4746.44
282.6	4784.14	282.6	4667.23	4551.29	4542.19	4592.45	4539.47	4734.74
282.55	4888.96	282.55	4657.92	4550.9	4541.89	4590.05	4539.22	4723.12
282.5	4628.51	282.5	4650.27	4550.71	4541.78	4587.98	4539.15	4713.29
282.45	4534.95	282.45	4645.37	4550.58	4541.74	4586.1	4539.15	4706.35
282.4	4680.17	282.4	4640.37	4550.36	4541.6	4584.25	4539.04	4699.45
282.35	4438.14	282.35	4635.39	4550.17	4541.49	4582.54	4538.97	4692.68
282.3	4644.59	282.3	4630.42	4549.98	4541.38	4580.92	4538.89	4686.02
282.25	4723.29	282.25	4625.39	4549.73	4541.2	4580.71	4538.76	4680.76
282.2	4587.6	282.2	4621.15	4549.58	4541.13	4579.22	4538.72	4674.92
282.15	4554.64	282.15	4618.07	4549.45	4541.08	4577.75	4538.71	4670.23
282.1	4512.95	282.1	4614.98	4549.32	4541.03	4576.28	4538.69	4665.54
282.05	4538.27	282.05	4611.91	4549.21	4541	4574.82	4538.69	4660.88
282	4434.62	282	4608.77	4549.03	4540.89	4573.29	4538.61	4656.14
281.95	4567.74	281.95	4605.67	4548.91	4540.84	4572.19	4538.59	4651.84
281.9	4595.65	281.9	4602.96	4548.76	4540.76	4571.36	4538.55	4648.2
281.85	4660.95	281.85	4600.75	4548.57	4540.64	4570.49	4538.46	4645.07
281.8	4777.55	281.8	4598.46	4548.29	4540.44	4569.52	4538.28	4641.86
281.75	4598.27	281.75	4596.3	4548.15	4540.36	4568.69	4538.24	4638.79
281.7	4443.16	281.7	4594.11	4547.99	4540.27	4567.83	4538.17	4635.69
281.65	4531.58	281.65	4591.99	4547.89	4540.23	4567.04	4538.16	4632.66
281.6	4430.16	281.6	4590.06	4547.71	4540.13	4566.17	4538.08	4629.81
281.55	4357.65	281.55	4588.39	4547.49	4539.97	4565.25	4537.95	4627.23
281.5	4460.71	281.5	4586.79	4547.33	4539.88	4564.4	4537.89	4624.73
281.45	4506.05	281.45	4585.23	4547.22	4539.83	4563.59	4537.87	4622.26
281.4	4501.49	281.4	4583.67	4547.11	4539.78	4562.89	4537.84	4619.91
281.35	4706.26	281.35	4582.01	4546.9	4539.63	4562.27	4537.72	4617.65
281.3	4306.47	281.3	4580.48	4546.64	4539.44	4561.61	4537.55	4615.52
281.25	4415.74	281.25	4579.23	4546.47	4539.33	4561.02	4537.46	4613.67
281.2	4571.72	281.2	4578.05	4546.35	4539.28	4560.5	4537.44	4611.88
281.15	4522.3	281.15	4576.88	4546.26	4539.24	4560	4537.42	4610.11
281.1	4523.04	281.1	4575.71	4546.17	4539.21	4559.49	4537.41	4608.34
281.05	4434.1	281.05	4574.48	4546.01	4539.11	4558.92	4537.34	4606.52
281	4705.25	281	4573.33	4545.81	4538.97	4558.31	4537.21	4604.77
280.95	4515.31	280.95	4572.42	4545.72	4538.93	4557.8	4537.2	4603.27
280.9	4489.57	280.9	4571.49	4545.6	4538.87	4557.27	4537.16	4601.74
280.85	4410.82	280.85	4570.5	4545.43	4538.76	4556.71	4537.07	4600.19
280.8	4291.13	280.8	4569.42	4545.18	4538.56	4556.19	4536.89	4598.68
280.75	4574.21	280.75	4568.5	4545.08	4538.51	4555.82	4536.86	4597.32
280.7	4528.65	280.7	4567.7	4545	4538.49	4555.47	4536.86	4596.09
280.65	4519.31	280.65	4566.97	4544.91	4538.46	4555.12	4536.84	4594.93
280.6	4497.3	280.6	4566.23	4544.81	4538.41	4554.75	4536.81	4593.76
280.55	4335.79	280.55	4565.38	4544.59	4538.24	4554.26	4536.67	4592.47
280.5	4337.7	280.5	4564.52	4544.38	4538.08	4553.78	4536.52	4591.19
280.45	4461.21	280.45	4563.75	4544.25	4538	4553.38	4536.47	4590
280.4	4582.23	280.4	4563.09	4544.15	4537.95	4553.01	4536.43	4588.91
280.35	4493.64	280.35	4562.49	4544.06	4537.9	4552.63	4536.4	4587.88
280.3	4508.74	280.3	4561.89	4543.97	4537.87	4552.27	4536.38	4586.86
280.25	4491.26	280.25	4561.29	4543.87	4537.82	4551.99	4536.35	4585.93
280.2	4663.11	280.2	4560.62	4543.71	4537.71	4551.65	4536.25	4584.93
280.15	4716.95	280.15	4559.92	4543.52	4537.56	4551.27	4536.12	4583.9
280.1	4426.4	280.1	4559.33	4543.37	4537.46	4550.94	4536.04	4582.98
280.05	4625	280.05	4558.79	4543.25	4537.38	4550.63	4535.97	4582.13
280	4485.25	280	4558.28	4543.15	4537.33	4550.35	4535.94	4581.3

## Sheet: Fig.3d
Test data		Peak fitting
Binding energy (eV)	Intensity (Counts/s)	Binding energy (eV)	Intensity (Counts/s)	Intensity (Counts/s)	Intensity (Counts/s)	Intensity (Counts/s)	Intensity (Counts/s)	Intensity (Counts/s)
298	6297.29	298	6051.1	6077.46	6050.22	6049.06	6046.95	6086.97
297.95	6227.61	297.95	6051.05	6077.92	6050.14	6048.97	6046.85	6087.53
297.9	6231.47	297.9	6051	6078.38	6050.06	6048.89	6046.75	6088.08
297.85	6086.26	297.85	6051.03	6078.92	6050.06	6048.88	6046.73	6088.72
297.8	5850.92	297.8	6050.97	6079.37	6049.98	6048.79	6046.62	6089.27
297.75	5711.11	297.75	6050.84	6079.75	6049.82	6048.63	6046.43	6089.75
297.7	5996.57	297.7	6050.86	6080.28	6049.82	6048.62	6046.4	6090.38
297.65	5861.27	297.65	6050.81	6080.85	6049.74	6048.53	6046.29	6091.06
297.6	6258.87	297.6	6050.75	6081.41	6049.65	6048.43	6046.17	6091.72
297.55	6376.37	297.55	6050.62	6081.9	6049.49	6048.27	6045.99	6092.32
297.5	5895.18	297.5	6050.6	6082.5	6049.44	6048.21	6045.9	6093.03
297.45	6052.83	297.45	6050.66	6083.17	6049.46	6048.22	6045.9	6093.81
297.4	6368.06	297.4	6050.53	6083.67	6049.31	6048.07	6045.72	6094.42
297.35	5974.21	297.35	6050.56	6084.34	6049.3	6048.05	6045.68	6095.21
297.3	5860.99	297.3	6050.51	6085.07	6049.22	6047.97	6045.57	6096.05
297.25	5985.26	297.25	6050.54	6085.86	6049.22	6047.96	6045.54	6096.96
297.2	5941.52	297.2	6050.55	6086.63	6049.19	6047.92	6045.48	6097.85
297.15	6014.01	297.15	6050.6	6087.44	6049.21	6047.93	6045.46	6098.79
297.1	5891.09	297.1	6050.59	6088.18	6049.15	6047.86	6045.38	6099.66
297.05	5893.2	297.05	6050.57	6088.92	6049.1	6047.8	6045.29	6100.53
297	6142.35	297	6050.59	6089.8	6049.08	6047.77	6045.23	6101.53
296.95	6211.93	296.95	6050.57	6090.73	6049.02	6047.71	6045.14	6102.6
296.9	6114.99	296.9	6050.6	6091.71	6049.01	6047.69	6045.1	6103.72
296.85	5895.09	296.85	6050.59	6092.66	6048.96	6047.63	6045.02	6104.79
296.8	6129.21	296.8	6050.62	6093.64	6048.94	6047.61	6044.97	6105.9
296.75	6225.38	296.75	6050.6	6094.56	6048.88	6047.54	6044.87	6106.98
296.7	6281.36	296.7	6050.56	6095.45	6048.78	6047.43	6044.73	6108.02
296.65	6247.14	296.65	6050.53	6096.58	6048.7	6047.34	6044.62	6109.29
296.6	6059.85	296.6	6050.61	6097.86	6048.73	6047.36	6044.61	6110.73
296.55	6355.1	296.55	6050.52	6098.98	6048.59	6047.22	6044.44	6112
296.5	6002.82	296.5	6050.58	6100.26	6048.6	6047.22	6044.41	6113.43
296.45	5995.65	296.45	6050.64	6101.52	6048.61	6047.22	6044.38	6114.85
296.4	6094	296.4	6050.7	6102.79	6048.63	6047.23	6044.36	6116.27
296.35	6006.49	296.35	6050.78	6104.08	6048.64	6047.24	6044.34	6117.74
296.3	6223.59	296.3	6050.78	6105.66	6048.58	6047.17	6044.23	6119.48
296.25	6280.63	296.25	6050.75	6107.2	6048.49	6047.07	6044.1	6121.2
296.2	6030.45	296.2	6050.85	6108.86	6048.52	6047.09	6044.09	6123.04
296.15	5955.5	296.15	6050.9	6110.49	6048.51	6047.07	6044.04	6124.84
296.1	6015.42	296.1	6050.99	6112.14	6048.54	6047.09	6044.03	6126.68
296.05	6172.36	296.05	6051.02	6113.74	6048.51	6047.05	6043.95	6128.46
296	6144.42	296	6051.07	6115.53	6048.49	6047.03	6043.9	6130.42
295.95	5949.62	295.95	6051.14	6117.7	6048.48	6047.01	6043.84	6132.79
295.9	5844.71	295.9	6051.15	6119.81	6048.41	6046.93	6043.73	6135.11
295.85	6330.05	295.85	6051.12	6121.87	6048.3	6046.81	6043.57	6137.38
295.8	6011.96	295.8	6051.23	6124.07	6048.32	6046.83	6043.55	6139.79
295.75	6083.05	295.75	6051.33	6126.27	6048.35	6046.84	6043.53	6142.2
295.7	6204.47	295.7	6051.37	6128.4	6048.3	6046.79	6043.44	6144.54
295.65	6148.19	295.65	6051.43	6131.04	6048.29	6046.77	6043.38	6147.39
295.6	5850.56	295.6	6051.45	6133.99	6048.23	6046.7	6043.27	6150.55
295.55	6055.58	295.55	6051.59	6137.05	6048.27	6046.73	6043.27	6153.84
295.5	5926.03	295.5	6051.68	6140.04	6048.25	6046.71	6043.2	6157.08
295.45	6148.27	295.45	6051.78	6143.04	6048.25	6046.69	6043.14	6160.33
295.4	6299.27	295.4	6051.79	6145.95	6048.15	6046.59	6043	6163.5
295.35	6348.25	295.35	6051.78	6148.84	6048.03	6046.46	6042.82	6166.63
295.3	6298.39	295.3	6051.79	6152.91	6047.94	6046.35	6042.68	6170.95
295.25	6307.2	295.25	6051.8	6157.19	6047.84	6046.25	6042.53	6175.49
295.2	6083.56	295.2	6051.93	6161.61	6047.87	6046.27	6042.51	6180.17
295.15	5943.44	295.15	6052.05	6165.99	6047.87	6046.27	6042.45	6184.82
295.1	6193.02	295.1	6052.16	6170.34	6047.84	6046.23	6042.37	6189.48
295.05	6198.24	295.05	6052.27	6174.69	6047.81	6046.19	6042.28	6194.13
295	6183.88	295	6052.39	6179.31	6047.79	6046.15	6042.2	6199.05
294.95	6286.24	294.95	6052.45	6186.25	6047.71	6046.06	6042.06	6206.29
294.9	6349	294.9	6052.48	6193.16	6047.59	6045.94	6041.89	6213.51
294.85	6303.64	294.85	6052.53	6200.09	6047.51	6045.85	6041.74	6220.76
294.8	6039.2	294.8	6052.72	6207.17	6047.57	6045.9	6041.74	6228.15
294.75	6420.62	294.75	6052.71	6214.04	6047.41	6045.74	6041.52	6235.34
294.7	6577.61	294.7	6052.67	6220.82	6047.17	6045.49	6041.22	6242.49
294.65	6765.44	294.65	6052.52	6229.65	6046.83	6045.14	6040.81	6251.7
294.6	6664.94	294.6	6052.42	6242.38	6046.54	6044.84	6040.46	6264.8
294.55	6535.43	294.55	6052.4	6255.18	6046.33	6044.62	6040.18	6277.98
294.5	6565.2	294.5	6052.36	6267.97	6046.1	6044.38	6039.89	6291.15
294.45	6724.97	294.45	6052.23	6273.51	6045.78	6044.06	6039.5	6297.09
294.4	6893.5	294.4	6052	6287.91	6045.37	6043.64	6039.02	6311.87
294.35	7014.55	294.35	6051.71	6303.97	6044.89	6043.16	6038.47	6328.32
294.3	7036.73	294.3	6051.47	6322.01	6044.4	6042.65	6037.9	6346.83
294.25	7075.54	294.25	6051.23	6342.35	6043.89	6042.13	6037.32	6367.64
294.2	6939.38	294.2	6051.06	6365.44	6043.45	6041.69	6036.81	6391.22
294.15	7297.75	294.15	6050.69	6391.43	6042.82	6041.04	6036.1	6417.69
294.1	7124.79	294.1	6050.42	6421.1	6042.28	6040.5	6035.48	6447.85
294.05	7502.52	294.05	6049.93	6454.68	6041.52	6039.75	6034.65	6481.92
294	7528.92	294	6049.43	6492.99	6040.76	6038.98	6033.81	6520.73
293.95	7589.92	293.95	6048.89	6536.72	6039.97	6038.18	6032.93	6564.95
293.9	7539.92	293.9	6048.46	6586.69	6039.2	6037.4	6032.08	6615.5
293.85	7881.67	293.85	6047.89	6643.54	6038.24	6036.43	6031.04	6672.98
293.8	7574.53	293.8	6047.48	6708.58	6037.45	6035.64	6030.17	6738.65
293.75	7548.09	293.75	6047.1	6782.68	6036.68	6034.87	6029.31	6813.39
293.7	7564.79	293.7	6046.7	6866.92	6035.9	6034.09	6028.44	6898.27
293.65	7603.66	293.65	6046.28	6962.45	6035.1	6033.29	6027.56	6994.45
293.6	8057.68	293.6	6045.6	7070.23	6034.05	6032.23	6026.41	7102.88
293.55	7930.93	293.55	6045	7191.87	6033.07	6031.24	6025.34	7225.17
293.5	7889.63	293.5	6044.5	7328.57	6032.11	6030.27	6024.28	7362.61
293.45	7890.11	293.45	6044.13	7481.58	6031.16	6029.31	6023.23	7516.48
293.4	8119.35	293.4	6043.63	7651.99	6030.07	6028.23	6022.05	7687.76
293.35	8382.84	293.35	6042.98	7840.91	6028.84	6027	6020.72	7877.58
293.3	8363.51	293.3	6042.33	8049.55	6027.62	6025.78	6019.39	8087.1
293.25	8843.02	293.25	6041.42	8278.47	6026.13	6024.29	6017.8	8316.92
293.2	8880.58	293.2	6040.49	8528.59	6024.62	6022.78	6016.18	8567.93
293.15	8663.95	293.15	6039.67	8800.46	6023.24	6021.39	6014.69	8840.68
293.1	8409.63	293.1	6039.08	9094.18	6021.99	6020.14	6013.34	9135.38
293.05	9069.97	293.05	6038.44	9409	6020.38	6018.53	6011.61	9451.51
293	9415.42	293	6037.61	9744.44	6018.58	6016.73	6009.69	9788.28
292.95	9641.52	292.95	6036.64	10099.5	6016.65	6014.81	6007.64	10144.7
292.9	10091.7	292.9	6035.42	10472.5	6014.46	6012.63	6005.34	10519
292.85	10273.9	292.85	6034.1	10861.6	6012.17	6010.34	6002.93	10909.4
292.8	10680.2	292.8	6032.54	11264.1	6009.65	6007.83	6000.29	11313.2
292.75	11416.1	292.75	6030.57	11676.8	6006.72	6004.9	5997.23	11727.3
292.7	11560.4	292.7	6028.52	12096.5	6003.72	6001.88	5994.1	12148.4
292.65	11859.3	292.65	6027.19	12519.3	6000.54	5998.73	5990.79	12573.4
292.6	12479.5	292.6	6025.54	12940.7	5997.02	5995.22	5987.12	12997.1
292.55	12658.2	292.55	6023.78	13356.2	5993.39	5991.61	5983.36	13414.9
292.5	13428.5	292.5	6021.58	13760.6	5989.33	5987.56	5979.16	13821.6
292.45	14070.6	292.45	6017.64	14149	5984.9	5983.14	5974.59	14210.9
292.4	14172.4	292.4	6015.2	14516.5	5980.42	5978.67	5969.97	14580.9
292.35	14667.7	292.35	6012.69	14858	5975.67	5973.92	5965.06	14925.1
292.3	15463.8	292.3	6009.95	15168.3	5970.47	5968.73	5959.7	15238.3
292.25	15340.5	292.25	6007.53	15443.4	5965.33	5963.63	5954.4	15516.6
292.2	16163	292.2	6004.94	15678.6	5959.72	5958.05	5948.64	15755.4
292.15	16168.9	292.15	6002.67	15870.6	5954.11	5952.48	5942.88	15951.3
292.1	16301.6	292.1	6000.69	16016.4	5948.43	5946.82	5937.03	16101.2
292.05	16769.9	292.05	5998.85	16113.2	5942.5	5940.9	5930.92	16202.7
292	17066.6	292	5997.31	16159.7	5936.4	5934.8	5924.63	16254.3
291.95	17017.2	291.95	5996.33	16155.1	5930.32	5928.74	5918.37	16255.4
291.9	16854.9	291.9	5996.02	16099.5	5924.32	5922.81	5912.2	16206.1
291.85	16786.8	291.85	5996.4	15993.7	5918.37	5916.91	5906.06	16107.2
291.8	16712	291.8	5997.55	15839.2	5912.45	5911.05	5899.97	15960.3
291.75	16392.9	291.75	5999.7	15638.4	5906.74	5905.37	5894.05	15768.1
291.7	15963.1	291.7	6003	15394.6	5901.27	5899.93	5888.36	15533.7
291.65	15729.6	291.65	6007.43	15111.2	5895.92	5894.61	5882.81	15260.8
291.6	15235.3	291.6	6013.26	14792.5	5890.85	5889.58	5877.53	14953.6
291.55	14499.4	291.55	6020.72	14443.2	5886.2	5885.01	5872.67	14617.1
291.5	13901.7	291.5	6029.85	14068.1	5881.87	5880.79	5868.14	14256.2
291.45	13265.6	291.45	6040.8	13672.2	5877.94	5876.92	5863.96	13876
291.4	13070.4	291.4	6053.44	13260.4	5874.12	5873.16	5859.89	13481.4
291.35	13344.8	291.35	6067.64	12837.5	5870.14	5869.25	5855.67	13077.5
291.3	12459.3	291.3	6084.19	12409	5866.65	5865.83	5851.94	12669.8
291.25	11634.3	291.25	6103.17	11979.5	5863.63	5862.87	5848.68	12263.2
291.2	11597.1	291.2	6124.29	11553	5860.63	5859.98	5845.44	11861.6
291.15	10914.1	291.15	6148.03	11133.8	5858.04	5857.53	5842.58	11469.7
291.1	10893.5	291.1	6174.11	10725.1	5855.48	5855.09	5839.73	11090.6
291.05	10495.6	291.05	6202.87	10330	5853.14	5852.88	5837.1	10727.6
291	9980.64	291	6234.47	9951.19	5851.09	5850.95	5834.76	10383.4
290.95	9993.99	290.95	6268.68	9590.46	5849.03	5849.01	5832.41	10059.9
290.9	9826.9	290.9	6305.67	9249.47	5847.06	5847.17	5830.16	9758.89
290.85	9184.18	290.85	6345.75	8929.61	5845.47	5845.69	5828.27	9481.72
290.8	8829.76	290.8	6388.76	8631.38	5844.12	5844.56	5826.57	9229.1
290.75	8996.04	290.75	6434.38	8354.76	5842.67	5843.34	5824.78	9000.8
290.7	8981.46	290.7	6482.66	8099.8	5841.23	5842.12	5823	8796.8
290.65	8513.64	290.65	6533.78	7866.35	5840.06	5841.17	5821.49	8616.89
290.6	8353.21	290.6	6587.42	7653.6	5838.97	5840.3	5820.06	8460.13
290.55	8549.63	290.55	6643.24	7460.51	5837.77	5839.32	5818.52	8325.3
290.5	8284.86	290.5	6701.29	7286.33	5836.79	5838.5	5817.12	8211.53
290.45	8304.07	290.45	6761.15	7129.75	5835.8	5837.83	5815.72	8117.37
290.4	8396.66	290.4	6822.5	6989.5	5834.76	5837.19	5814.26	8041.16
290.35	8296.19	290.35	6885.12	6864.44	5833.77	5836.61	5812.86	7981.35
290.3	7999.4	290.3	6948.74	6753.41	5832.95	5836.19	5811.63	7936.4
290.25	7847.68	290.25	7012.88	6655.06	5832.21	5835.86	5810.48	7904.57
290.2	7848.63	290.2	7077.03	6568.09	5831.54	5835.53	5809.33	7884.19
290.15	7876.58	290.15	7140.68	6491.32	5830.88	5835.18	5808.16	7873.56
290.1	8021.97	290.1	7203.29	6423.57	5830.13	5834.88	5806.92	7871.13
290.05	7944.73	290.05	7264.47	6363.96	5829.43	5834.98	5805.71	7875.71
290	7775.3	290	7323.76	6311.57	5828.82	5835.17	5804.6	7885.53
289.95	7943.73	289.95	7380.43	6265.37	5828.11	5835.27	5803.39	7899.02
289.9	7793.17	289.9	7434.15	6224.75	5827.55	5835.45	5802.27	7915.1
289.85	7789.09	289.85	7484.33	6188.92	5827.05	5835.64	5801.15	7932.5
289.8	7973.07	289.8	7530.37	6157.15	5826.45	5835.72	5799.92	7949.92
289.75	8196.69	289.75	7571.76	6128.87	5825.72	5835.67	5798.57	7966.31
289.7	8076.53	289.7	7608.28	6103.79	5825.06	5836.65	5797.28	7981.94
289.65	8028.57	289.65	7639.52	6081.45	5824.42	5837.8	5796.02	7995.12
289.6	7937.04	289.6	7665.15	6061.49	5823.86	5839.01	5794.82	8005.07
289.55	8086.04	289.55	7684.77	6043.47	5823.35	5838.61	5793.52	8009.63
289.5	7946.74	289.5	7698.31	6027.27	5822.93	5839.89	5792.31	8011.47
289.45	8034	289.45	7705.49	6012.52	5822.45	5841.38	5791.04	8008.71
289.4	7868.22	289.4	7706.33	6005.74	5822.06	5843.25	5789.87	8007.78
289.35	7884.8	289.35	7700.73	5991.48	5821.67	5845.44	5788.69	7993.26
289.3	7654.32	289.3	7688.89	5977.35	5821.41	5848.14	5787.63	7972.87
289.25	7924.64	289.25	7670.62	5966.5	5821.18	5851.11	5786.43	7950.13
289.2	8178.27	289.2	7646.14	5958.07	5820.85	5854.44	5785.08	7924.25
289.15	7995.47	289.15	7615.92	5949.74	5820.62	5858.43	5783.83	7893.21
289.1	7825.27	289.1	7580.26	5941.51	5820.48	5863.16	5782.68	7857.37
289.05	7781.84	289.05	7539.44	5933.3	5820.37	5868.64	5781.55	7817.09
289	7718.73	289	7493.86	5925.12	5820.3	5874.98	5780.46	7772.89
288.95	7553.7	288.95	7444.05	5917.04	5820.49	5882.36	5779.46	7725.57
288.9	7503.56	288.9	7390.41	5911.2	5820.87	5890.82	5778.49	7677.84
288.85	7622.74	288.85	7333.34	5905.72	5821.18	5900.4	5777.44	7628.3
288.8	7717.27	288.8	7273.37	5900.19	5821.44	5911.25	5776.35	7577.2
288.75	7570.99	288.75	7211.16	5894.74	5821.78	5923.69	5775.34	7525.35
288.7	7500.2	288.7	7147.19	5889.32	5822.15	5937.81	5774.36	7473.39
288.65	7378.15	288.65	7082.01	5883.98	5822.72	5953.83	5773.46	7422.17
288.6	7355.99	288.6	7016.06	5878.79	5823.69	5971.88	5772.57	7372.72
288.55	7621.1	288.55	6949.67	5874.68	5824.51	5991.97	5771.52	7326.27
288.5	7205.52	288.5	6883.68	5870.82	5825.56	6014.7	5770.71	7282.62
288.45	7190.52	288.45	6818.29	5866.96	5826.62	6040.01	5769.91	7242.14
288.4	7137.26	288.4	6753.91	5863.12	5827.7	6068.16	5769.14	7205.48
288.35	7246.08	288.35	6690.8	5859.23	5828.73	6099.2	5768.31	7173.04
288.3	7443.32	288.3	6629.24	5855.23	5830.44	6133.26	5767.36	7146.09
288.25	7181.21	288.25	6569.75	5851.67	5832.34	6170.78	5766.56	7124.87
288.2	7165.04	288.2	6512.43	5848.66	5834.25	6211.73	5765.77	7109.75
288.15	7051.2	288.15	6457.52	5845.72	5836.22	6256.31	5765.05	7100.62
288.1	6965.86	288.1	6405.15	5842.82	5838.24	6304.53	5764.37	7097.63
288.05	7027.75	288.05	6355.34	5839.88	5840.23	6356.37	5763.66	7100.85
288	6876.33	288	6308.31	5837.03	5843.36	6411.94	5763.03	7111.55
287.95	7122.28	287.95	6263.85	5834.04	5846.89	6470.93	5762.26	7128.92
287.9	7172.34	287.9	6222.11	5831.37	5850.4	6533.36	5761.47	7152.83
287.85	7071.89	287.85	6183.13	5828.96	5853.97	6599.09	5760.73	7182.95
287.8	7076.85	287.8	6146.8	5826.54	5857.53	6667.84	5759.99	7218.76
287.75	7276.1	287.75	6112.97	5824.01	5860.98	6739.19	5759.13	7259.75
287.7	7580	287.7	6081.47	5821.31	5865.58	6812.66	5758.1	7306.71
287.65	7440.09	287.65	6052.46	5818.69	5872.58	6888.08	5757.15	7360.35
287.6	7597.81	287.6	6025.67	5815.98	5879.49	6964.74	5756.11	7417.54
287.55	7537.22	287.55	6001.11	5813.63	5882.17	7042.2	5755.11	7473.78
287.5	7555.08	287.5	5978.59	5811.32	5889.53	7119.75	5754.09	7536.91
287.45	7776.78	287.45	5957.88	5808.88	5897.78	7196.6	5752.95	7602.29
287.4	7876.99	287.4	5938.91	5806.39	5907.16	7272.09	5751.75	7669.28
287.35	7674.19	287.35	5921.71	5804.01	5918.04	7345.63	5750.67	7737.38
287.3	7572.86	287.3	5906.12	5801.68	5930.6	7416.37	5749.64	7805.85
287.25	8074.63	287.25	5891.65	5799.12	5944.79	7483.21	5748.33	7873.78
287.2	7716.41	287.2	5878.69	5796.98	5961.38	7545.87	5747.22	7941.27
287.15	7790.52	287.15	5866.86	5794.8	5980.53	7603.33	5746.07	8007.32
287.1	8063.13	287.1	5855.95	5792.47	6002.52	7654.83	5744.76	8071.49
287.05	7822.03	287.05	5846.15	5790.27	6028.12	7699.92	5743.59	8133.7
287	8250.81	287	5836.97	5787.83	6057.51	7737.72	5742.17	8193.52
286.95	8504.96	286.95	5828.44	5785.24	6091.36	7767.8	5740.61	8251.01
286.9	8398.07	286.9	5820.68	5782.8	6130.52	7789.93	5739.11	8306.59
286.85	8409.29	286.85	5813.54	5780.46	6175.69	7803.8	5737.6	8360.68
286.8	8333.17	286.8	5807	5778.17	6227.65	7809.14	5736.14	8413.54
286.75	8234.58	286.75	5801.03	5775.93	6287.22	7805.99	5734.73	8465.98
286.7	8357.05	286.7	5795.43	5773.63	6355.2	7794.18	5733.25	8518.68
286.65	8583.87	286.65	5790.1	5771.19	6432.34	7773.8	5731.64	8572.5
286.6	8807.54	286.6	5784.99	5768.63	6519.54	7745.14	5729.91	8628.58
286.55	8715.7	286.55	5780.25	5766.22	6617.9	7708.65	5728.22	8688.35
286.5	8995.13	286.5	5775.63	5763.69	6727.95	7664.65	5726.38	8752.79
286.45	8809.31	286.45	5771.35	5761.28	6850.74	7613.89	5724.64	8823.35
286.4	8950.01	286.4	5767.22	5758.78	6986.74	7556.82	5722.82	8901.1
286.35	9092.4	286.35	5763.2	5756.2	7136.36	7494.12	5720.92	8987.13
286.3	8940.43	286.3	5760.78	5753.71	7300.15	7426.64	5719.1	9083.97
286.25	8995.08	286.25	5756.92	5751.18	7478.04	7355.07	5717.25	9189.46
286.2	9067.44	286.2	5753.03	5748.72	7669.79	7280.14	5715.36	9305.6
286.15	9724.12	286.15	5748.76	5745.89	7874.68	7202.33	5713.1	9432.36
286.1	9733.13	286.1	5744.85	5743.06	8092.2	7122.75	5710.83	9570.38
286.05	9546.49	286.05	5741.6	5740.34	8321.31	7042.27	5708.67	9719.52
286	10169	286	5738	5737.26	8560.1	6961.15	5706.15	9878.06
285.95	10272.4	285.95	5734.34	5734.12	8806.9	6880.35	5703.57	10045
285.9	10169.6	285.9	5730.73	5731.05	9059.61	6800.61	5701.05	10218.8
285.85	10589.2	285.85	5726.89	5727.82	9315.36	6722.18	5698.29	10397.4
285.8	10714.3	285.8	5722.97	5724.52	9571.39	6645.74	5695.46	10578.2
285.75	10567.3	285.75	5719.14	5721.3	9824.73	6571.84	5692.71	10758.9
285.7	10739.5	285.7	5715.27	5717.98	10071.8	6500.71	5689.86	10936.2
285.65	10890.5	285.65	5711.66	5714.57	10309.1	6432.6	5686.93	11107.2
285.6	11041.9	285.6	5707.96	5711.08	10533.2	6367.75	5683.91	11268.3
285.55	11403.9	285.55	5704.05	5707.41	10740.3	6306.21	5680.68	11416
285.5	11976.5	285.5	5699.82	5703.46	10927.1	6247.93	5677.13	11546.9
285.45	11672.9	285.45	5695.75	5699.67	11090.7	6193.5	5673.74	11658.4
285.4	11718.9	285.4	5691.66	5695.86	11228.1	6142.66	5670.33	11747.3
285.35	11768.3	285.35	5687.54	5692.02	11337	6095.39	5666.89	11811.3
285.3	11973	285.3	5683.3	5688.06	11415.1	6051.5	5663.33	11848
285.25	11535.7	285.25	5679.51	5684.35	11461.4	6011.23	5660.02	11856.4
285.2	11713.9	285.2	5675.62	5680.57	11474.7	5974.11	5656.6	11835.1
285.15	11835.9	285.15	5671.67	5676.74	11454.4	5939.98	5653.12	11783.4
285.1	11651.1	285.1	5667.81	5673.01	11401.4	5908.85	5649.73	11701.8
285.05	11575.4	285.05	5664	5669.33	11316.3	5880.46	5646.39	11591
285	11330.3	285	5660.32	5665.78	11200.7	5854.72	5643.18	11452
284.95	11378.3	284.95	5656.62	5662.2	11056.6	5831.27	5639.94	11286.8
284.9	11004.4	284.9	5653.12	5658.83	10886.5	5810.14	5636.92	11097.9
284.85	10651.7	284.85	5649.92	5655.7	10693.3	5791.16	5634.09	10887.9
284.8	10778.4	284.8	5646.67	5652.5	10480.1	5773.86	5631.18	10659.5
284.75	10938.1	284.75	5643.34	5649.21	10250	5758.04	5628.19	10416
284.7	10211	284.7	5640.41	5646.33	10007.1	5744.07	5625.6	10161.1
284.65	9699.41	284.65	5637.77	5643.74	9754.83	5731.64	5623.3	9898.08
284.6	9962.87	284.6	5634.98	5640.99	9496.29	5720.21	5620.85	9629.92
284.55	9638.86	284.55	5632.37	5638.44	9235.15	5709.97	5618.59	9360.18
284.5	9091.49	284.5	5630.07	5636.22	8974.69	5700.92	5616.63	9092.03
284.45	8887.24	284.45	5627.93	5634.12	8717.63	5692.78	5614.78	8828.11
284.4	8759.49	284.4	5625.9	5632.09	8466.49	5685.39	5613.01	8570.84
284.35	8107.74	284.35	5624.23	5630.43	8223.79	5678.99	5611.6	8322.64
284.3	8132.79	284.3	5622.55	5628.75	7991.12	5673.1	5610.18	8084.99
284.25	7674.72	284.25	5621.13	5627.32	7770.18	5667.93	5609.01	7859.54
284.2	7360.08	284.2	5619.89	5626.1	7562.07	5663.36	5608.02	7647.34
284.15	7484.99	284.15	5618.57	5624.81	7367.39	5659.06	5606.96	7448.95
284.1	7425.88	284.1	5617.29	5623.56	7186.66	5655.12	5605.94	7264.81
284.05	7146.4	284.05	5616.18	5622.47	7020.21	5651.6	5605.07	7095.26
284	7005.61	284	5615.19	5621.45	6867.92	5649.9	5604.28	6941.63
283.95	6846.37	283.95	5614.29	5620.53	6729.43	5646.78	5603.58	6800.3
283.9	6592.77	283.9	5613.53	5619.74	6604.37	5643.81	5603.02	6672.4
283.85	6522.19	283.85	5612.82	5619.02	6491.98	5640.88	5602.5	6557.2
283.8	6607.51	283.8	5612.05	5618.26	6391.39	5638.5	5601.93	6454.4
283.75	6327.16	283.75	5611.44	5617.65	6302.06	5636.79	5601.52	6363.37
283.7	6203.81	283.7	5610.9	5617.11	6222.99	5635.14	5601.18	6282.6
283.65	6102.67	283.65	5610.42	5616.63	6153.26	5633.55	5600.9	6211.17
283.6	5842.8	283.6	5610.13	5616.3	6092.16	5632.11	5600.76	6148.41
283.55	5873.9	283.55	5609.82	5615.95	6038.6	5630.65	5600.61	6093.19
283.5	5980.4	283.5	5609.45	5615.56	5991.72	5629.13	5600.4	6044.67
283.45	6059.93	283.45	5609.03	5615.13	5950.81	5627.64	5600.14	6002.19
283.4	6109.08	283.4	5608.59	5614.66	5915.12	5626.53	5599.85	5965.36
283.35	5946.52	283.35	5608.23	5614.29	5884.14	5625.52	5599.65	5933.22
283.3	5989.3	283.3	5607.86	5613.9	5857.15	5624.48	5599.43	5905.08
283.25	5771.05	283.25	5607.6	5613.63	5833.76	5623.56	5599.34	5880.54
283.2	5621.12	283.2	5607.46	5613.45	5813.45	5622.73	5599.32	5859.12
283.15	5717.26	283.15	5607.26	5613.23	5795.68	5621.85	5599.26	5840.25
283.1	5657.59	283.1	5607.1	5613.04	5780.16	5621	5599.23	5823.62
283.05	5865.45	283.05	5606.83	5612.73	5766.42	5620.22	5599.08	5808.98
283	5818.83	283	5606.58	5612.45	5754.34	5619.53	5598.95	5796.04
282.95	5719.63	282.95	5606.38	5612.23	5743.69	5618.9	5598.88	5784.55
282.9	6011.03	282.9	5606.02	5611.84	5734.07	5618.1	5598.65	5774.09
282.85	5789.7	282.85	5605.79	5611.59	5725.59	5617.43	5598.54	5764.77
282.8	5743.81	282.8	5605.59	5611.37	5721.82	5616.78	5598.46	5760.18
282.75	5586.56	282.75	5605.48	5611.22	5713.87	5616.21	5598.45	5751.42
282.7	5358.99	282.7	5605.24	5610.95	5705.78	5615.57	5598.32	5742.58
282.65	5426.46	282.65	5605.04	5610.71	5700.06	5615.06	5598.22	5736.21
282.6	5678.28	282.6	5604.89	5610.53	5695.71	5614.61	5598.18	5731.21
282.55	5787.65	282.55	5604.68	5610.28	5691.3	5614.09	5598.07	5726.15
282.5	5496.29	282.5	5604.52	5610.1	5686.94	5613.62	5598.01	5721.14
282.45	5533.83	282.45	5604.38	5609.94	5682.6	5613.18	5597.98	5716.17
282.4	5598.11	282.4	5604.28	5609.82	5678.29	5612.77	5597.98	5711.23
282.35	5379.53	282.35	5604.08	5609.57	5674.42	5612.23	5597.85	5706.74
282.3	5598.47	282.3	5603.99	5609.44	5671.72	5611.92	5597.85	5703.51
282.25	5782.3	282.25	5603.8	5609.22	5668.92	5611.51	5597.75	5700.19
282.2	5628.03	282.2	5603.69	5609.08	5666.2	5611.18	5597.73	5696.96
282.15	5560.52	282.15	5603.59	5608.94	5663.49	5610.85	5597.71	5693.74
282.1	5581.4	282.1	5603.49	5608.82	5660.78	5610.53	5597.7	5690.52
282.05	5642.3	282.05	5603.38	5608.68	5658.1	5610.2	5597.68	5687.33
282	5565.51	282	5603.28	5608.55	5656.22	5609.87	5597.66	5684.95
281.95	5721.33	281.95	5603.14	5608.37	5654.29	5609.53	5597.59	5682.57
281.9	5607.99	281.9	5603.06	5608.26	5652.42	5609.29	5597.58	5680.28
281.85	5548.37	281.85	5602.96	5608.12	5650.54	5609.02	5597.55	5677.97
281.8	5551.73	281.8	5602.86	5607.99	5648.65	5608.76	5597.53	5675.67
281.75	5684.39	281.75	5602.74	5607.84	5646.74	5608.47	5597.48	5673.35
281.7	5458.72	281.7	5602.59	5607.66	5645.19	5608.15	5597.4	5671.39
281.65	5575.36	281.65	5602.5	5607.55	5643.83	5607.9	5597.39	5669.61
281.6	5579.99	281.6	5602.42	5607.44	5642.46	5607.66	5597.38	5667.85
281.55	5576.51	281.55	5602.35	5607.33	5641.1	5607.46	5597.37	5666.13
281.5	5754.82	281.5	5602.2	5607.14	5639.66	5607.18	5597.28	5664.35
281.45	5735.13	281.45	5602.06	5606.97	5638.23	5606.91	5597.2	5662.58
281.4	5917.66	281.4	5601.82	5606.7	5636.86	5606.54	5597.02	5660.86
281.35	5636.55	281.35	5601.73	5606.59	5635.82	5606.33	5597	5659.47
281.3	5615.55	281.3	5601.66	5606.48	5634.79	5606.13	5596.99	5658.1
281.25	5669.74	281.25	5601.56	5606.35	5633.73	5605.9	5596.95	5656.7
281.2	5609.58	281.2	5601.49	5606.25	5632.71	5605.73	5596.94	5655.36
281.15	5515.84	281.15	5601.39	5606.12	5631.64	5605.54	5596.89	5654.01
281.1	5487.94	281.1	5601.27	5605.98	5630.6	5605.32	5596.83	5652.68
281.05	5461.22	281.05	5601.15	5605.82	5629.74	5605.09	5596.76	5651.53
281	5788.44	281	5600.98	5605.63	5628.84	5604.83	5596.65	5650.34
280.95	5667.76	280.95	5600.89	5605.5	5628.01	5604.64	5596.61	5649.23
280.9	5707.71	280.9	5600.78	5605.36	5627.16	5604.42	5596.54	5648.09
280.85	5469.69	280.85	5600.65	5605.2	5626.3	5604.21	5596.47	5646.95
280.8	5368.63	280.8	5600.47	5605	5625.39	5603.96	5596.34	5645.78
280.75	5614.7	280.75	5600.41	5604.91	5624.73	5603.82	5596.33	5644.88
280.7	5692.17	280.7	5600.31	5604.78	5624.05	5603.64	5596.28	5643.95
280.65	5525.89	280.65	5600.23	5604.67	5623.39	5603.48	5596.24	5643.04
280.6	5576.45	280.6	5600.17	5604.58	5622.75	5603.34	5596.23	5642.16
280.55	5743.96	280.55	5600.04	5604.42	5622.05	5603.13	5596.15	5641.21
280.5	5546.59	280.5	5599.97	5604.32	5621.4	5602.98	5596.12	5640.31
280.45	5439.63	280.45	5599.84	5604.16	5620.75	5602.79	5596.03	5639.45
280.4	5557.38	280.4	5599.77	5604.07	5620.23	5602.66	5596.01	5638.71
280.35	5525.33	280.35	5599.69	5603.96	5619.69	5602.52	5595.97	5637.95
280.3	5647.84	280.3	5599.62	5603.86	5619.15	5602.39	5595.94	5637.2
280.25	5697.48	280.25	5599.52	5603.74	5618.59	5602.23	5595.88	5636.43
280.2	5548.41	280.2	5599.45	5603.64	5618.06	5602.09	5595.86	5635.69
280.15	5386.16	280.15	5599.3	5603.46	5617.47	5601.87	5595.74	5634.88
280.1	5645.62	280.1	5599.23	5603.37	5617.03	5601.75	5595.71	5634.25
280.05	5625.05	280.05	5599.17	5603.29	5616.6	5601.65	5595.69	5633.63
280	5689.71	280	5599.08	5603.17	5616.13	5601.51	5595.64	5632.97

## Sheet: Fig.3e
Test data		Peak fitting
Binding energy (eV)	Intensity (Counts/s)	Binding energy (eV)	Intensity (Counts/s)	Intensity (Counts/s)	Intensity (Counts/s)	Intensity (Counts/s)	Intensity (Counts/s)	Intensity (Counts/s)
298	5611.34	298	5615.66	5618.25	5634.08	5615.32	5611.34	5649.28
297.95	5777.48	297.95	5781.83	5784.45	5800.59	5781.51	5777.48	5815.93
297.9	5474.41	297.9	5478.8	5481.44	5497.97	5478.48	5474.41	5513.46
297.85	5311.89	297.85	5316.31	5318.98	5335.9	5316.01	5311.89	5351.53
297.8	5270.92	297.8	5275.38	5278.07	5295.38	5275.09	5270.92	5311.16
297.75	5379.77	297.75	5384.26	5386.99	5404.69	5383.99	5379.77	5420.61
297.7	5418.95	297.7	5423.48	5426.23	5444.32	5423.22	5418.95	5460.4
297.65	5290.36	297.65	5294.93	5297.71	5316.18	5294.68	5290.36	5332.42
297.6	5443.65	297.6	5448.26	5451.07	5469.93	5448.02	5443.65	5486.33
297.55	5562.27	297.55	5566.91	5569.76	5589	5566.7	5562.27	5605.57
297.5	5529.08	297.5	5533.76	5536.64	5556.38	5533.56	5529.08	5573.11
297.45	5701.35	297.45	5595.46	5598.38	5618.61	5595.27	5590.74	5635.5
297.4	5542.15	297.4	5595.45	5598.4	5619.13	5595.28	5590.69	5636.19
297.35	5732.76	297.35	5595.33	5598.31	5619.55	5595.18	5590.53	5636.78
297.3	5653.24	297.3	5595.31	5598.32	5620.06	5595.18	5590.47	5637.46
297.25	5758.51	297.25	5595.17	5598.21	5620.45	5595.06	5590.28	5638.02
297.2	5662.82	297.2	5595.13	5598.2	5620.94	5595.04	5590.21	5638.69
297.15	5464.51	297.15	5595.03	5598.14	5621.38	5594.96	5590.07	5639.3
297.1	5634.6	297.1	5595.03	5598.17	5622.07	5594.98	5590.02	5640.18
297.05	5865.8	297.05	5594.77	5597.96	5622.51	5594.74	5589.72	5640.81
297	5916.26	297	5594.46	5597.69	5622.89	5594.46	5589.37	5641.39
296.95	5632.69	296.95	5594.46	5597.73	5623.59	5594.48	5589.32	5642.28
296.9	5751.03	296.9	5594.33	5597.64	5624.15	5594.37	5589.15	5643.04
296.85	5787.72	296.85	5594.16	5597.5	5624.68	5594.23	5588.93	5643.77
296.8	5802.66	296.8	5593.97	5597.36	5625.18	5594.07	5588.7	5644.47
296.75	5630.76	296.75	5593.97	5597.39	5625.88	5594.09	5588.66	5645.37
296.7	5739.61	296.7	5593.86	5597.31	5626.69	5594	5588.49	5646.38
296.65	5794.29	296.65	5593.68	5597.18	5627.45	5593.86	5588.27	5647.35
296.6	5897.84	296.6	5593.4	5596.93	5628.09	5593.6	5587.94	5648.22
296.55	5891.02	296.55	5593.12	5596.7	5628.75	5593.36	5587.61	5649.1
296.5	5681.65	296.5	5593.06	5596.7	5629.63	5593.34	5587.51	5650.21
296.45	5558.52	296.45	5593.08	5596.77	5630.58	5593.39	5587.47	5651.39
296.4	5662.54	296.4	5593.05	5596.79	5631.48	5593.38	5587.39	5652.52
296.35	5640.92	296.35	5593.05	5596.83	5632.4	5593.41	5587.34	5653.68
296.3	5669.97	296.3	5593.01	5596.84	5633.65	5593.41	5587.25	5655.17
296.25	5829.3	296.25	5592.8	5596.67	5634.74	5593.24	5586.98	5656.5
296.2	5816.61	296.2	5592.6	5596.52	5635.85	5593.09	5586.74	5657.85
296.15	5611.58	296.15	5592.63	5596.59	5637.17	5593.16	5586.71	5659.43
296.1	5641.25	296.1	5592.63	5596.63	5638.46	5593.19	5586.65	5660.97
296.05	5831.79	296.05	5592.42	5596.48	5639.55	5593.02	5586.38	5662.32
296	5672.67	296	5592.38	5596.51	5640.81	5593.02	5586.29	5663.85
295.95	5622.87	295.95	5592.4	5596.58	5642.12	5593.09	5586.25	5665.44
295.9	5821.09	295.9	5592.2	5596.45	5643.8	5592.95	5586	5667.41
295.85	5905.02	295.85	5591.92	5596.22	5645.42	5592.72	5585.65	5669.32
295.8	5587.26	295.8	5591.98	5596.34	5647.38	5592.83	5585.65	5671.57
295.75	5725.6	295.75	5591.89	5596.3	5649.19	5592.79	5585.5	5673.67
295.7	5616.05	295.7	5591.92	5596.39	5651.12	5592.86	5585.47	5675.89
295.65	5709.88	295.65	5591.84	5596.37	5652.95	5592.84	5585.33	5678
295.6	5621.15	295.6	5591.87	5596.45	5654.87	5592.93	5585.29	5680.23
295.55	5450.81	295.55	5591.79	5596.42	5656.68	5592.91	5585.15	5682.37
295.5	5634.14	295.5	5591.8	5596.51	5659.71	5592.99	5585.09	5685.73
295.45	5780.12	295.45	5591.66	5596.44	5662.63	5592.92	5584.88	5688.99
295.4	6059.42	295.4	5591.21	5596.07	5665.24	5592.53	5584.37	5691.95
295.35	5787.65	295.35	5591.06	5595.99	5668.15	5592.45	5584.15	5695.2
295.3	5592.51	295.3	5591.12	5596.13	5671.27	5592.57	5584.14	5698.67
295.25	5501.3	295.25	5591.1	5596.18	5674.31	5592.63	5584.05	5702.06
295.2	5612.37	295.2	5591.14	5596.29	5677.41	5592.76	5584.02	5705.54
295.15	5639.11	295.15	5591.16	5596.37	5680.48	5592.86	5583.96	5708.98
295.1	5718.47	295.1	5591.08	5596.37	5686	5592.87	5583.82	5714.87
295.05	5796.79	295.05	5590.93	5596.28	5691.55	5592.8	5583.59	5720.79
295	5796.98	295	5590.78	5596.2	5697.1	5592.73	5583.35	5726.74
294.95	5962.31	294.95	5590.44	5595.96	5702.47	5592.48	5582.94	5732.52
294.9	5684.61	294.9	5590.41	5596.03	5704.3	5592.54	5582.83	5734.77
294.85	6032.95	294.85	5590	5595.71	5710.2	5592.25	5582.35	5741.12
294.8	5928.51	294.8	5589.71	5595.51	5716.82	5592.07	5581.97	5748.19
294.75	5908.63	294.75	5589.44	5595.33	5724.16	5591.91	5581.62	5755.98
294.7	5780.44	294.7	5589.31	5595.29	5732.41	5591.89	5581.4	5764.69
294.65	6174.27	294.65	5588.75	5594.82	5741.13	5591.44	5580.76	5773.85
294.6	6029.78	294.6	5588.35	5594.51	5750.99	5591.15	5580.28	5784.18
294.55	6142.43	294.55	5587.83	5594.07	5761.87	5590.75	5579.67	5795.51
294.5	6025.58	294.5	5587.44	5593.76	5774.14	5590.51	5579.19	5808.29
294.45	5990.54	294.45	5587.09	5593.52	5787.9	5590.3	5578.74	5822.58
294.4	6339.86	294.4	5586.36	5592.91	5802.89	5589.72	5577.92	5838.12
294.35	6395.32	294.35	5585.57	5592.24	5819.65	5589.08	5577.03	5855.43
294.3	6427.16	294.3	5584.74	5591.53	5838.41	5588.4	5576.11	5874.75
294.25	6664.24	294.25	5583.66	5590.57	5859.21	5587.47	5574.94	5896.1
294.2	6595.08	294.2	5582.65	5589.68	5882.63	5586.61	5573.83	5920.07
294.15	6430.27	294.15	5581.83	5588.97	5909.07	5585.98	5572.91	5947.13
294.1	6392.04	294.1	5581.05	5588.3	5938.69	5585.4	5572.02	5977.38
294.05	6546.09	294.05	5580.1	5587.46	5971.62	5584.65	5570.97	6010.93
294	6672.17	294	5579.01	5586.48	6008.23	5583.77	5569.77	6048.17
293.95	6541.98	293.95	5578.06	5585.64	6049.18	5583.02	5568.72	6089.74
293.9	6988.74	293.9	5576.64	5584.38	6094.21	5581.79	5567.18	6135.45
293.85	6998.9	293.85	5575.2	5583.1	6144.18	5580.55	5565.64	6186.12
293.8	6956.89	293.8	5573.81	5581.86	6199.55	5579.42	5564.13	6242.26
293.75	7089.63	293.75	5572.28	5580.48	6260.54	5578.16	5562.48	6304.02
293.7	7147.63	293.7	5570.68	5579.04	6327.61	5576.84	5560.76	6371.87
293.65	6923.43	293.65	5569.32	5577.83	6401.44	5575.76	5559.29	6446.49
293.6	6930.54	293.6	5567.96	5576.62	6482.16	5574.68	5557.81	6528
293.55	7183.6	293.55	5566.33	5575.13	6569.82	5573.31	5556.05	6616.45
293.5	7101.84	293.5	5564.79	5573.73	6665.09	5572.03	5554.37	6712.51
293.45	7287.81	293.45	5563.04	5572.12	6767.9	5570.63	5552.5	6816.2
293.4	7431.5	293.4	5561.13	5570.38	6878.5	5569.12	5550.47	6927.75
293.35	7518.36	293.35	5559.13	5568.6	6997.06	5567.52	5548.34	7047.31
293.3	7386.02	293.3	5557.29	5566.97	7123.85	5566.06	5546.35	7175.12
293.25	7254.57	293.25	5555.58	5565.47	7258.81	5564.73	5544.5	7311.09
293.2	7447.43	293.2	5553.67	5563.76	7401.42	5563.2	5542.44	7454.72
293.15	7670.39	293.15	5551.51	5561.8	7551.39	5561.42	5540.14	7605.71
293.1	7424.88	293.1	5549.61	5560.11	7708.83	5560	5538.1	7764.25
293.05	7607.72	293.05	5547.52	5558.22	7872.76	5558.48	5535.86	7929.41
293	7689.59	293	5545.35	5556.24	8042.66	5556.87	5533.53	8100.54
292.95	7545.78	292.95	5543.33	5554.41	8218	5555.42	5531.35	8277.11
292.9	8022.84	292.9	5540.79	5552.07	8397.2	5553.44	5528.66	8457.54
292.85	8246.08	292.85	5538.01	5549.54	8579.51	5551.23	5525.71	8641.15
292.8	8108.34	292.8	5535.38	5547.21	8764.16	5549.15	5522.92	8827.15
292.75	8343.12	292.75	5532.5	5544.62	8949.51	5546.92	5519.87	9013.94
292.7	8354.44	292.7	5529.61	5542.02	9134.41	5544.9	5516.8	9200.54
292.65	8899.63	292.65	5526.13	5538.82	9316.85	5542.29	5513.14	9384.67
292.6	9089.29	292.6	5522.44	5535.42	9495.69	5539.47	5509.27	9565.2
292.55	9362.18	292.55	5518.45	5531.71	9669.28	5536.35	5505.1	9740.48
292.5	9907.58	292.5	5513.87	5527.41	9835.72	5532.63	5500.34	9908.62
292.45	9658.02	292.45	5509.57	5523.38	9994.29	5529.18	5495.84	10068.9
292.4	9860.76	292.4	5505.05	5519.12	10142.9	5525.59	5491.12	10219.3
292.35	10277.1	292.35	5500.07	5514.4	10279.8	5522.08	5485.94	10358.6
292.3	10696.2	292.3	5494.64	5509.38	10403.6	5518.12	5480.3	10484.8
292.25	10494.2	292.25	5489.42	5504.59	10513.5	5514.36	5474.88	10597.2
292.2	10965.6	292.2	5483.68	5499.29	10607.6	5510.1	5468.93	10693.8
292.15	11228.9	292.15	5477.68	5493.7	10685	5505.54	5462.7	10773.8
292.1	11089	292.1	5471.82	5488.25	10745.2	5501.12	5456.61	10836.6
292.05	11219.6	292.05	5465.82	5482.65	10787.3	5496.56	5450.38	10881.1
292	11373.6	292	5459.64	5476.88	10810.5	5493.2	5443.97	10908.3
291.95	11344.4	291.95	5453.49	5471.13	10814.9	5489.9	5437.58	10916.7
291.9	11232.7	291.9	5447.45	5465.5	10800.4	5486.72	5431.31	10906.1
291.85	11131.3	291.85	5441.55	5459.97	10766.9	5481.76	5425.15	10874.8
291.8	11247.4	291.8	5435.51	5454.35	10714.7	5478.74	5418.85	10826.8
291.75	11188.5	291.75	5429.54	5449.04	10644.5	5476.12	5412.6	10761.4
291.7	10930.1	291.7	5423.83	5443.99	10557	5474.18	5406.63	10679.2
291.65	10662.3	291.65	5418.41	5439.23	10453.4	5472.97	5400.95	10581.2
291.6	10705.3	291.6	5412.95	5434.42	10334.3	5472.24	5395.21	10468.2
291.55	10458.9	291.55	5407.77	5429.87	10201.1	5472.37	5389.73	10342
291.5	10023.6	291.5	5403.06	5425.78	10055.6	5473.66	5384.71	10204
291.45	10125.2	291.45	5398.24	5421.58	9898.51	5475.62	5379.58	10055.2
291.4	10231.6	291.4	5393.3	5417.25	9731.37	5478.36	5374.33	9897.28
291.35	9617.95	291.35	5389.01	5413.59	9556.54	5482.8	5369.74	9732.71
291.3	9069.81	291.3	5385.34	5410.51	9375.53	5489	5365.74	9563.17
291.25	9172.99	291.25	5381.57	5407.55	9189.26	5496.42	5361.62	9389.95
291.2	8977.53	291.2	5378.01	5405.12	8999.6	5505.55	5357.71	9215.16
291.15	8813.23	291.15	5374.63	5402.86	8808.05	5516.56	5353.97	9040.19
291.1	8790	291.1	5371.26	5400.62	8615.91	5529.48	5350.25	8866.53
291.05	8522.7	291.05	5368.19	5398.66	8424.83	5544.83	5346.82	8696.07
291	8452.31	291	5365.22	5396.78	8235.87	5562.61	5343.46	8530.12
290.95	7948.91	290.95	5362.82	5395.44	8050.66	5583.54	5340.64	8370.55
290.9	8102.93	290.9	5360.24	5393.93	7869.54	5607.18	5337.65	8217.94
290.85	7940.35	290.85	5357.84	5392.59	7693.76	5634.11	5334.83	8073.81
290.8	7597.19	290.8	5355.81	5391.62	7524.31	5664.82	5332.38	7939.41
290.75	7595.63	290.75	5353.77	5390.65	7361.48	5699.18	5329.93	7815.29
290.7	7637.8	290.7	5351.76	5390.52	7205.76	5737.43	5327.44	7703.15
290.65	7286.15	290.65	5350.13	5391.13	7057.96	5780.2	5325.32	7603.46
290.6	7336.31	290.6	5348.44	5391.69	6917.95	5827.28	5323.14	7515.93
290.55	7274.33	290.55	5346.82	5392.31	6786.02	5878.99	5321.03	7441.04
290.5	7413.51	290.5	5345.04	5392.77	6662.01	5935.22	5318.77	7378.75
290.45	7494.65	290.45	5343.19	5390.66	6545.98	5996.19	5316.41	7326.79
290.4	7618.85	290.4	5341.28	5390.97	6437.78	6061.83	5313.92	7290.1
290.35	7421.06	290.35	5339.58	5391.69	6337.57	6132.5	5311.64	7266.42
290.3	7209.22	290.3	5338.11	5392.85	6245.13	6208.09	5309.59	7255.42
290.25	7230.69	290.25	5336.61	5394.21	6159.94	6288.15	5307.51	7256.38
290.2	7286.67	290.2	5335.05	5395.75	6081.61	6372.41	5305.37	7268.73
290.15	7387.8	290.15	5333.43	5397.47	6009.75	6460.41	5303.11	7291.71
290.1	7298.83	290.1	5331.97	5399.58	5944.18	6551.91	5300.95	7324.78
290.05	7564.28	290.05	5330.22	5401.74	5884.12	6645.96	5298.51	7366.53
290	7382.6	290	5328.67	5404.45	5829.67	6742.39	5296.25	7416.42
289.95	7583.92	289.95	5326.89	5407.34	5780.01	6840.03	5293.77	7472.95
289.9	7617.39	289.9	5325.08	5410.64	5734.93	6938.22	5291.26	7535.09
289.85	7647.97	289.85	5323.33	5414.37	5694.05	7036.07	5288.71	7601.68
289.8	7674.59	289.8	5321.6	5418.6	5657.01	7132.59	5286.13	7671.41
289.75	7832.2	289.75	5319.7	5423.23	5623.31	7226.63	5283.37	7742.75
289.7	7963.76	289.7	5317.66	5428.33	5592.66	7317.15	5280.47	7814.38
289.65	7772.92	289.65	5315.82	5434.32	5565.08	7403.47	5277.78	7885.36
289.6	8242.53	289.6	5313.47	5440.55	5539.59	7483.74	5274.57	7953.64
289.55	7953.29	289.55	5311.59	5447.89	5516.72	7557.83	5271.67	8019.03
289.5	7830.14	289.5	5309.89	5456.24	5496.06	7624.54	5268.9	8080.01
289.45	8089.73	289.45	5307.9	5465.24	5476.96	7682.54	5265.85	8135.09
289.4	7961.86	289.4	5306.04	5475.42	5459.65	7731.48	5262.93	8183.8
289.35	7977.46	289.35	5304.16	5486.68	5443.77	7770.41	5260	8225.05
289.3	8001.69	289.3	5302.27	5499.11	5429.17	7798.85	5257.03	8258.31
289.25	8412.95	289.25	5300.2	5512.37	5415.26	7815.84	5253.61	8282.83
289.2	8407.82	289.2	5298.13	5527.02	5402.37	7821.61	5250.2	8298.52
289.15	8547.94	289.15	5295.9	5542.98	5390.23	7815.86	5246.63	8305.07
289.1	8608.92	289.1	5293.6	5560.43	5378.8	7798.66	5242.99	8302.52
289.05	8340.6	289.05	5291.59	5579.86	5368.37	7770.65	5239.64	8291.55
289	8454.82	289	5289.56	5600.95	5358.42	7731.65	5236.16	8272.1
288.95	8194.78	288.95	5288.09	5624.19	5349.31	7682.65	5232.96	8245.36
288.9	8126.56	288.9	5286.69	5649.48	5344.32	7624.04	5229.83	8215.05
288.85	8097.51	288.85	5285.32	5676.91	5335.44	7556.52	5226.73	8174.01
288.8	8091.59	288.8	5283.95	5706.54	5326.56	7480.97	5223.63	8127.14
288.75	7913.56	288.75	5282.77	5738.65	5317.87	7398.42	5220.72	8075.55
288.7	8092.35	288.7	5281.68	5772.94	5311.41	7309.58	5217.61	8022.78
288.65	7899.98	288.65	5281.08	5809.95	5305.38	7215.84	5214.71	7968.12
288.6	7860.81	288.6	5280.52	5849.55	5299.38	7118.12	5211.84	7912.04
288.55	7537.89	288.55	5280.3	5892.14	5293.74	7017.8	5209.33	7855.99
288.5	7778.14	288.5	5279.82	5937.18	5287.83	6915.3	5206.55	7800.47
288.45	7715.88	288.45	5279.4	5985.06	5281.98	6811.96	5203.83	7746.9
288.4	7657.01	288.4	5279.68	6035.81	5276.2	6708.72	5201.18	7696.87
288.35	7521.5	288.35	5280.33	6089.52	5270.56	6606.55	5198.67	7650.96
288.3	7564.71	288.3	5280.94	6146.06	5265.94	6506.06	5196.11	7610.68
288.25	7684.24	288.25	5281.41	6205.32	5261.28	6407.9	5193.42	7575.67
288.2	7590.26	288.2	5281.98	6267.49	5256.73	6312.88	5190.82	7546.62
288.15	7707.87	288.15	5282.42	6332.3	5252.04	6221.36	5188.1	7523.83
288.1	7882.63	288.1	5284.03	6399.67	5247.17	6133.64	5185.18	7508.96
288.05	7592.29	288.05	5286.02	6469.97	5242.6	6050.6	5182.58	7501.46
288	7437.65	288	5288.17	6542.94	5238.2	5972.31	5180.14	7501.22
287.95	7434.42	287.95	5290.33	6618.3	5233.8	5898.76	5177.7	7508.09
287.9	7537.65	287.9	5292.36	6695.78	5229.84	5829.95	5175.15	7522.5
287.85	7515.26	287.85	5294.92	6775.31	5225.95	5765.95	5172.61	7544.29
287.8	7654.3	287.8	5299.56	6856.5	5221.92	5706.59	5169.93	7574.78
287.75	7756.6	287.75	5304.08	6939.17	5217.77	5651.75	5167.13	7611.38
287.7	7694.1	287.7	5308.68	7023.23	5213.68	5601.45	5164.39	7653.86
287.65	7790.92	287.65	5313.16	7108.21	5209.49	5555.36	5161.55	7701.56
287.6	7761.87	287.6	5317.67	7193.94	5205.32	5513.34	5158.74	7754.06
287.55	7789.53	287.55	5324.67	7280.03	5201.12	5475.13	5155.89	7813.28
287.5	8063.15	287.5	5335.06	7365.86	5196.96	5440.17	5152.75	7879.82
287.45	8004.97	287.45	5345.51	7451.42	5192.89	5408.57	5149.66	7949.41
287.4	7877.2	287.4	5349.5	7536.4	5188.96	5380.14	5146.71	8014.88
287.35	7854.1	287.35	5361.49	7620.27	5185.05	5354.48	5143.78	8089.95
287.3	8099.16	287.3	5375.22	7702.35	5180.87	5331.09	5140.58	8167.78
287.25	8297.31	287.25	5391.13	7782.27	5176.47	5309.75	5137.17	8248.12
287.2	8324.46	287.2	5409.85	7859.8	5172.04	5290.41	5133.72	8330.94
287.15	8365.96	287.15	5431.89	7934.46	5167.56	5272.85	5130.22	8416.09
287.1	8318.72	287.1	5457.97	8005.97	5163.35	5256.95	5126.77	8503.94
287.05	8418.17	287.05	5488.66	8073.78	5159.05	5242.39	5123.21	8594.26
287	8866.7	287	5524.43	8137.07	5154.26	5228.6	5119.16	8686.89
286.95	8668.08	286.95	5566.94	8196.15	5149.68	5216.15	5115.32	8782.96
286.9	8712.52	286.9	5617.03	8250.44	5145.04	5204.62	5111.42	8882.86
286.85	9102.19	286.85	5675.55	8299.21	5139.99	5193.53	5107.11	8986.96
286.8	9072.71	286.8	5744.32	8342.54	5134.96	5183.22	5102.82	9096.59
286.75	9265.2	286.75	5824.61	8379.94	5129.71	5173.35	5098.31	9212.67
286.7	9595.85	286.7	5917.87	8411.03	5124.26	5163.69	5093.45	9336.5
286.65	9493.64	286.65	6026.26	8436.06	5118.92	5154.63	5088.68	9469.82
286.6	9361.12	286.6	6151.61	8454.76	5113.73	5146.14	5084.06	9614.05
286.55	9900.33	286.55	6294.96	8466.37	5107.94	5137.44	5078.85	9770.16
286.5	9630.59	286.5	6458.95	8471.67	5102.44	5129.36	5073.92	9940.64
286.45	10018.5	286.45	6644.53	8469.84	5096.52	5122.79	5068.57	10128
286.4	10242.8	286.4	6853.38	8460.98	5090.35	5114.1	5062.98	10329.9
286.35	10432.6	286.35	7086.79	8445.25	5083.97	5105.2	5057.17	10549.7
286.3	10957.1	286.3	7345.31	8422.33	5077.12	5096.32	5050.78	10788.7
286.25	10988.7	286.25	7629.99	8392.8	5070.24	5088.22	5044.36	11048.2
286.2	11328.5	286.2	7940.42	8356.49	5062.99	5079.75	5037.56	11327
286.15	11960	286.15	8275.64	8313.31	5055.04	5070.58	5030.07	11624.4
286.1	12277.1	286.1	8634.66	8263.83	5046.75	5061.07	5022.22	11939.6
286.05	12557	286.05	9015.41	8208.25	5038.14	5051.24	5014.07	12270.8
286	12596.7	286	9415.29	8147.18	5029.48	5041.36	5005.87	12615.7
285.95	12671.2	285.95	9830.56	8080.93	5020.73	5031.56	4997.57	12971.1
285.9	13295.2	285.9	10256.1	8009.23	5011.38	5021.53	4988.59	13332.5
285.85	13513.1	285.85	10687.2	7932.82	5001.79	5011.26	4979.37	13695
285.8	14322.7	285.8	11117.2	7851.51	4991.32	5000.1	4969.26	14052.4
285.75	14434.2	285.75	11540.5	7766.45	4980.71	4988.81	4959.02	14399.4
285.7	14853.8	285.7	11949.7	7677.7	4969.64	4977.05	4948.31	14729.2
285.65	14947.4	285.65	12338.2	7586.01	4958.45	4965.19	4937.49	15035.3
285.6	15073.5	285.6	12698.6	7491.8	4947.12	4953.2	4926.52	15311.2
285.55	15350	285.55	13023.9	7395.33	4935.47	4941.2	4915.25	15550.2
285.5	15943.4	285.5	13307.1	7296.64	4923.23	4928.55	4903.31	15745.6
285.45	16091.6	285.45	13542.8	7196.64	4910.83	4915.72	4891.21	15892.4
285.4	16199.3	285.4	13725.8	7095.79	4898.29	4902.76	4878.97	15985.7
285.35	15971.8	285.35	13852.4	6994.81	4885.99	4890.03	4866.97	16022.3
285.3	15776.1	285.3	13919.5	6894.06	4873.89	4877.5	4855.16	15999.5
285.25	15922.3	285.25	13925.2	6793.52	4861.61	4864.81	4843.19	15915.6
285.2	15805.7	285.2	13869.2	6693.79	4849.45	4852.41	4831.33	15770.9
285.15	15590.4	285.15	13752.7	6595.31	4837.51	4840.24	4819.68	15566.7
285.1	14773.4	285.1	13578.5	6499.02	4826.48	4828.95	4808.91	15306.2
285.05	14815.2	285.05	13349.3	6404.24	4815.41	4817.59	4798.09	14992.3
285	14857.4	285	13069.6	6311.21	4804.27	4806.18	4787.2	14629.6
284.95	14288.2	284.95	12745.6	6220.81	4793.74	4795.38	4776.92	14224.7
284.9	13541	284.9	12383.7	6133.44	4784.01	4785.37	4767.44	13784.2
284.85	13418.3	284.85	11990	6048.56	4774.4	4775.59	4758.08	13314.4
284.8	13026.9	284.8	11572.1	5966.59	4765.21	4766.24	4749.13	12822.7
284.75	12423.1	284.75	11137.1	5887.91	4756.66	4757.54	4740.83	12316.8
284.7	11791.3	284.7	10692.3	5812.63	4748.81	4749.52	4733.2	11803.7
284.65	11417.4	284.65	10244.1	5740.51	4741.37	4741.89	4725.97	11290
284.6	10676.6	284.6	9799.17	5671.99	4734.72	4735.06	4719.53	10782.4
284.55	10579.1	284.55	9362.4	5606.45	4728.18	4728.32	4713.19	10285.8
284.5	9891.75	284.5	8939.39	5544.5	4722.36	4722.38	4707.58	9805.88
284.45	9332.39	284.45	8534.14	5485.97	4717.15	4717.07	4702.58	9346.59
284.4	8974.13	284.4	8149.79	5430.63	4712.32	4712.14	4697.96	8911.01
284.35	8498.99	284.35	7788.99	5378.6	4708	4707.72	4693.84	8501.78
284.3	8074.66	284.3	7453.46	5329.72	4704.16	4703.76	4690.19	8120.54
284.25	8052.22	284.25	7143.78	5283.5	4700.34	4699.81	4686.55	7767.79
284.2	7635.95	284.2	6860.78	5240.3	4696.98	4696.31	4683.36	7444.3
284.15	6898.39	284.15	6604.61	5200.4	4694.4	4693.64	4680.96	7150.18
284.1	6923.22	284.1	6373.75	5162.86	4691.8	4690.97	4678.53	6883.78
284.05	6686.06	284.05	6167.41	5127.86	4689.45	4688.56	4676.36	6644.19
284	6440.55	284	5984.23	5095.34	4687.36	4686.4	4674.45	6429.98
283.95	6191.68	283.95	5822.64	5065.18	4685.55	4684.52	4672.81	6239.46
283.9	6022.07	283.9	5680.83	5037.2	4683.93	4682.82	4671.35	6070.73
283.85	5965.73	283.85	5556.91	5011.15	4682.38	4681.18	4669.95	5921.77
283.8	5671.57	283.8	5449.35	4987.23	4681.14	4679.86	4668.87	5790.98
283.75	5475.19	283.75	5356.29	4965.19	4680.12	4678.8	4667.99	5676.41
283.7	5604.41	283.7	5275.72	4944.57	4678.96	4677.59	4666.98	5575.9
283.65	5199.81	283.65	5206.65	4925.88	4678.23	4676.81	4666.4	5488.36
283.6	5436.77	283.6	5146.95	4908.32	4677.24	4675.79	4665.57	5411.59
283.55	5193.58	283.55	5095.82	4892.3	4676.52	4675.02	4665	5344.67
283.5	5170.54	283.5	5051.86	4877.51	4675.84	4674.28	4664.45	5286.13
283.45	5135.6	283.45	5014.04	4863.86	4675.2	4673.58	4663.94	5234.85
283.4	5117.38	283.4	4981.42	4851.27	4674.58	4672.92	4663.45	5189.84
283.35	5010.29	283.35	4953.31	4839.74	4674.07	4672.39	4663.08	5150.29
283.3	5094.14	283.3	4928.83	4829	4673.47	4671.76	4662.61	5115.23
283.25	5023.98	283.25	4907.55	4819.14	4672.95	4671.21	4662.22	5084.2
283.2	4998.17	283.2	4888.94	4810.06	4672.46	4670.69	4661.85	5056.59
283.15	4955.15	283.15	4872.6	4801.71	4672.01	4670.21	4661.54	5031.92
283.1	4894.53	283.1	4858.21	4794.05	4671.64	4669.8	4661.29	5009.84
283.05	4872.21	283.05	4851.09	4786.99	4671.3	4669.44	4661.06	4995.65
283	4775.39	283	4837.43	4780.56	4671.06	4669.18	4660.93	4975.43
282.95	4610.69	282.95	4823.99	4774.68	4670.9	4668.99	4660.88	4955.92
282.9	4857.41	282.9	4816.45	4769.08	4670.57	4668.65	4660.67	4942.75
282.85	4771.25	282.85	4809.01	4763.98	4670.34	4668.39	4660.55	4930.07
282.8	4842.58	282.8	4801.48	4759.16	4670.03	4668.06	4660.35	4917.69
282.75	4697.48	282.75	4794.12	4754.84	4669.87	4667.89	4660.31	4905.79
282.7	4845.89	282.7	4786.59	4750.66	4669.57	4667.58	4660.11	4894.06
282.65	4754.72	282.65	4779.84	4746.85	4669.37	4667.36	4660.01	4883.41
282.6	4658.31	282.6	4775.25	4743.4	4669.27	4667.25	4660	4875.15
282.55	4757.75	282.55	4770.55	4740.08	4669.06	4667.03	4659.9	4867.03
282.5	4828.51	282.5	4765.78	4736.89	4668.78	4666.74	4659.72	4859.03
282.45	4838.9	282.45	4760.99	4733.88	4668.49	4666.43	4659.52	4851.22
282.4	4521.79	282.4	4756.25	4733.5	4668.24	4666.17	4659.37	4846.03
282.35	4551.34	282.35	4752.22	4730.65	4668.03	4665.95	4659.26	4839.08
282.3	4632.85	282.3	4749.03	4727.89	4667.91	4665.83	4659.23	4832.97
282.25	4761.49	282.25	4745.75	4725.05	4667.71	4665.63	4659.12	4826.78
282.2	4769.02	282.2	4742.47	4722.2	4667.5	4665.41	4659	4820.58
282.15	4813.15	282.15	4739.13	4719.61	4667.25	4665.15	4658.83	4814.65
282.1	4874.3	282.1	4735.74	4717.9	4666.93	4664.82	4658.6	4809.59
282.05	4859.64	282.05	4732.96	4716.2	4666.62	4664.51	4658.38	4805.15
282	4779.36	282	4730.53	4714.59	4666.41	4664.29	4658.25	4801.07
281.95	4492.27	281.95	4728.05	4712.94	4666.14	4664.03	4658.07	4796.95
281.9	4731.89	281.9	4725.67	4711.38	4665.98	4663.87	4657.99	4792.93
281.85	4597.45	281.85	4723.31	4709.84	4665.84	4663.72	4657.93	4788.93
281.8	4731.1	281.8	4720.93	4708.28	4665.68	4663.56	4657.85	4784.91
281.75	4667.23	281.75	4719.15	4706.79	4665.6	4663.47	4657.84	4781.5
281.7	4610.83	281.7	4717.37	4705.26	4665.47	4663.34	4657.79	4778.08
281.65	4753.12	281.65	4715.53	4703.68	4665.29	4663.16	4657.68	4774.61
281.6	4731.88	281.6	4713.72	4702.41	4665.13	4663.01	4657.6	4771.47
281.55	4686.36	281.55	4711.96	4701.46	4665.02	4662.91	4657.57	4768.63
281.5	4556.59	281.5	4710.18	4700.42	4664.84	4662.73	4657.46	4765.78
281.45	4715.05	281.45	4708.77	4699.43	4664.71	4662.6	4657.4	4763.32
281.4	4501.81	281.4	4707.26	4698.34	4664.47	4662.36	4657.23	4760.74
281.35	4484.5	281.35	4705.74	4697.22	4664.22	4662.1	4657.05	4758.15
281.3	4712.24	281.3	4704.34	4696.24	4664.09	4661.98	4656.99	4755.68
281.25	4458.09	281.25	4702.78	4695.1	4663.81	4661.7	4656.77	4753.07
281.2	4475.23	281.2	4701.35	4693.97	4663.54	4661.44	4656.58	4750.59
281.15	4640.43	281.15	4700.27	4693.03	4663.46	4661.37	4656.56	4748.45
281.1	4810.22	281.1	4699.04	4691.94	4663.23	4661.14	4656.39	4746.17
281.05	4438.96	281.05	4697.75	4691.01	4662.93	4660.84	4656.16	4744.06
281	4689.37	281	4696.65	4690.34	4662.84	4660.75	4656.12	4742.21
280.95	4712.07	280.95	4695.53	4689.64	4662.71	4660.63	4656.06	4740.32
280.9	4834.95	280.9	4694.4	4688.81	4662.46	4660.38	4655.87	4738.44
280.85	4753.94	280.85	4693.43	4688.06	4662.29	4660.22	4655.76	4736.72
280.8	4777.39	280.8	4692.44	4687.29	4662.1	4660.04	4655.63	4734.98
280.75	4726.33	280.75	4691.51	4686.58	4661.96	4659.91	4655.55	4733.3
280.7	4792.43	280.7	4690.51	4685.79	4661.76	4659.71	4655.4	4731.55
280.65	4591.73	280.65	4689.58	4685.08	4661.63	4659.58	4655.34	4729.87
280.6	4614.16	280.6	4688.81	4684.4	4661.53	4659.49	4655.29	4728.36
280.55	4679.19	280.55	4688.08	4683.75	4661.45	4659.41	4655.27	4726.9
280.5	4577.62	280.5	4687.3	4683.2	4661.31	4659.28	4655.18	4725.55
280.45	4709.26	280.45	4686.54	4682.68	4661.2	4659.18	4655.12	4724.23
280.4	4577.33	280.4	4685.75	4682.13	4661.06	4659.05	4655.04	4722.88
280.35	4502.67	280.35	4684.89	4681.5	4660.84	4658.84	4654.87	4721.45
280.3	4810.41	280.3	4684.14	4680.87	4660.62	4658.62	4654.71	4720.14
280.25	4477.78	280.25	4683.37	4680.22	4660.38	4658.38	4654.52	4718.81
280.2	4531.68	280.2	4682.66	4679.62	4660.2	4658.21	4654.38	4717.54
280.15	4455.16	280.15	4681.86	4678.94	4659.94	4657.95	4654.17	4716.19
280.1	4356.17	280.1	4680.95	4678.16	4659.57	4657.59	4653.85	4714.73
280.05	4525.65	280.05	4680.26	4677.55	4659.38	4657.41	4653.71	4713.48
280	4707.19	280	4679.71	4677.08	4659.27	4657.31	4653.65	4712.42

## Sheet: Fig.3f
	Reference	Flow-enabled	Flow-less	PTFE
Wavenumber (cm-1)	Absorbance (arb. units)	Absorbance (arb. units)	Absorbance (arb. units)	Absorbance (arb. units)
401.128	1.73467	1.46194	1.35594	0.02063
403.056	1.34202	1.25982	1.01719	0.02092
404.985	1.16235	1.25946	1.22533	0.02464
406.913	1.10859	1.26523	1.25839	0.02407
408.842	1.20017	1.18739	1.36916	0.02236
410.77	1.19792	1.15218	1.29229	0.02128
412.699	1.16698	1.17826	1.02234	0.02212
414.627	1.08282	1.11635	0.92293	0.02371
416.556	1.061	1.09881	0.87733	0.02053
418.484	1.1533	1.13568	0.81687	0.0239
420.413	1.17429	1.15909	1.24967	0.02557
422.341	1.1114	1.11075	1.38284	0.02368
424.27	1.12601	1.08358	1.07339	0.02434
426.198	1.07261	1.08288	0.97666	0.02598
428.127	1.00003	1.08979	1.00226	0.02358
430.055	0.97072	1.03063	0.99265	0.02101
431.984	0.95574	0.98572	0.90787	0.02181
433.912	0.93493	0.97165	0.86093	0.02555
435.841	0.92216	0.95903	0.90662	0.02322
437.769	0.89516	0.92676	0.87548	0.02294
439.698	0.87744	0.89792	0.82089	0.02564
441.626	0.86003	0.88217	0.78809	0.02693
443.555	0.83565	0.85769	0.76191	0.02785
445.483	0.80957	0.82646	0.74264	0.03021
447.412	0.79721	0.81014	0.76816	0.03113
449.34	0.7845	0.80092	0.80319	0.03112
451.269	0.78159	0.7906	0.80068	0.0329
453.197	0.77037	0.766	0.77484	0.03552
455.126	0.75456	0.7615	0.75824	0.03559
457.054	0.73419	0.75614	0.7411	0.03567
458.983	0.72379	0.73676	0.73385	0.03661
460.911	0.71405	0.72743	0.71264	0.04028
462.84	0.7113	0.71875	0.71924	0.04436
464.768	0.70803	0.70832	0.72599	0.048
466.697	0.70488	0.70304	0.71054	0.04958
468.625	0.70048	0.69053	0.68632	0.05217
470.554	0.70026	0.69003	0.68064	0.05559
472.482	0.68943	0.68705	0.68441	0.06072
474.411	0.68304	0.68041	0.68225	0.06721
476.339	0.67618	0.68055	0.68632	0.0741
478.268	0.66833	0.67723	0.69107	0.08239
480.196	0.66476	0.66571	0.67199	0.09402
482.125	0.6635	0.66169	0.66626	0.10743
484.053	0.65612	0.65666	0.65625	0.12585
485.982	0.65302	0.64952	0.65221	0.14989
487.91	0.64812	0.64455	0.65412	0.17972
489.839	0.64452	0.64008	0.64871	0.21747
491.767	0.63833	0.63335	0.64664	0.26646
493.696	0.63569	0.62853	0.65303	0.32849
495.624	0.62758	0.62149	0.64831	0.40205
497.553	0.62266	0.61831	0.62986	0.49483
499.481	0.61722	0.61175	0.61356	0.59228
501.41	0.61314	0.60307	0.60866	0.69383
503.338	0.60539	0.59979	0.59983	0.7734
505.267	0.60146	0.59922	0.60384	0.80431
507.195	0.5954	0.59099	0.60329	0.78638
509.124	0.58985	0.58413	0.59692	0.75277
511.052	0.58416	0.5783	0.59278	0.69243
512.981	0.57904	0.5741	0.58814	0.6279
514.909	0.57241	0.56892	0.58049	0.56351
516.838	0.5671	0.56329	0.57254	0.50357
518.766	0.56034	0.55695	0.56595	0.44236
520.695	0.55627	0.55521	0.56232	0.39332
522.623	0.55264	0.5533	0.55773	0.34891
524.552	0.54978	0.5485	0.556	0.30949
526.48	0.54761	0.54565	0.55262	0.27131
528.409	0.54716	0.54584	0.55117	0.24204
530.337	0.54385	0.54377	0.54781	0.21603
532.266	0.5409	0.54161	0.5446	0.19528
534.194	0.53926	0.53839	0.54252	0.17881
536.123	0.53862	0.53664	0.54256	0.1667
538.051	0.53633	0.53474	0.54088	0.15759
539.98	0.53385	0.53302	0.53684	0.15116
541.908	0.52942	0.53072	0.53225	0.14616
543.837	0.52772	0.52816	0.53176	0.14446
545.765	0.52513	0.52573	0.53027	0.14506
547.694	0.52328	0.52448	0.52938	0.15235
549.622	0.52123	0.52076	0.52568	0.17446
551.551	0.52019	0.51797	0.5217	0.22363
553.479	0.51788	0.51542	0.51814	0.27036
555.408	0.51571	0.51292	0.51679	0.24301
557.336	0.51384	0.51042	0.51595	0.16904
559.265	0.51313	0.51008	0.51792	0.11953
561.193	0.51195	0.50925	0.51894	0.09447
563.122	0.51061	0.5079	0.51756	0.08005
565.05	0.50747	0.50707	0.5138	0.07013
566.979	0.50648	0.50657	0.51116	0.06381
568.907	0.50524	0.50324	0.50554	0.0592
570.836	0.50447	0.50044	0.5015	0.05519
572.764	0.50123	0.49807	0.49864	0.05158
574.693	0.49779	0.49635	0.49655	0.04925
576.621	0.49294	0.49343	0.4957	0.0466
578.55	0.49018	0.49076	0.49555	0.04524
580.478	0.48826	0.48925	0.49486	0.04397
582.407	0.48763	0.48747	0.49319	0.0431
584.335	0.48453	0.48255	0.48542	0.04185
586.264	0.48041	0.48046	0.48152	0.04126
588.192	0.47685	0.47918	0.47877	0.04116
590.12	0.47441	0.47722	0.47738	0.04125
592.049	0.47128	0.47349	0.47422	0.04143
593.977	0.46868	0.47101	0.4698	0.04193
595.906	0.46618	0.46869	0.46861	0.04221
597.835	0.4643	0.46625	0.46608	0.04331
599.763	0.46033	0.4626	0.46101	0.04473
601.692	0.45723	0.45966	0.45984	0.04695
603.62	0.4549	0.45685	0.45822	0.04995
605.548	0.45304	0.45529	0.45652	0.05349
607.477	0.45143	0.45314	0.45448	0.05826
609.405	0.4496	0.44981	0.45376	0.06461
611.334	0.44589	0.4467	0.45182	0.07219
613.263	0.44229	0.44444	0.44762	0.08104
615.191	0.43974	0.44314	0.44657	0.09083
617.12	0.43922	0.44096	0.44756	0.10276
619.048	0.43875	0.43804	0.44488	0.11648
620.976	0.43632	0.43578	0.43955	0.13236
622.905	0.4324	0.4329	0.43462	0.14926
624.833	0.42964	0.42976	0.43229	0.16475
626.762	0.42677	0.42701	0.42785	0.17391
628.691	0.42522	0.42578	0.42474	0.17965
630.619	0.42363	0.42337	0.42431	0.18955
632.548	0.42203	0.42104	0.42195	0.21429
634.476	0.41956	0.41878	0.41708	0.26121
636.404	0.41717	0.41657	0.41664	0.32701
638.333	0.41539	0.41517	0.41796	0.36868
640.261	0.41469	0.41274	0.41506	0.34885
642.19	0.41185	0.41008	0.40979	0.28235
644.119	0.40867	0.4089	0.40761	0.21276
646.047	0.40763	0.40723	0.40501	0.15705
647.976	0.40632	0.40425	0.40119	0.12101
649.904	0.4023	0.40083	0.39857	0.09894
651.832	0.3999	0.39885	0.39696	0.08556
653.761	0.39727	0.39579	0.39582	0.07664
655.689	0.39305	0.39293	0.39541	0.07059
657.618	0.38952	0.39095	0.38999	0.06557
659.547	0.38812	0.38909	0.38261	0.0613
661.475	0.38599	0.38676	0.37742	0.05707
663.404	0.38303	0.38399	0.37594	0.05349
665.332	0.37945	0.3808	0.37794	0.05002
667.26	0.3765	0.3787	0.38124	0.04679
669.189	0.37381	0.37472	0.37759	0.0417
671.117	0.37243	0.37229	0.37253	0.03989
673.046	0.36857	0.36978	0.36803	0.03771
674.975	0.36598	0.36735	0.36473	0.03585
676.903	0.3635	0.36436	0.36095	0.03456
678.832	0.36029	0.36049	0.35747	0.03306
680.76	0.35678	0.3571	0.35451	0.0313
682.688	0.35317	0.35497	0.35274	0.0301
684.617	0.35037	0.35132	0.35121	0.02931
686.545	0.34927	0.34761	0.34864	0.02921
688.474	0.34648	0.34464	0.34274	0.02916
690.403	0.34312	0.34147	0.33785	0.02985
692.331	0.34051	0.33888	0.33757	0.03094
694.26	0.33777	0.33563	0.33449	0.03209
696.188	0.33523	0.33218	0.3292	0.03324
698.116	0.33298	0.33032	0.32938	0.03451
700.045	0.3285	0.32732	0.32807	0.03521
701.973	0.325	0.32392	0.32233	0.03598
703.902	0.32263	0.32085	0.31776	0.03644
705.83	0.31956	0.31852	0.31398	0.0367
707.759	0.31722	0.31602	0.31016	0.03707
709.687	0.31582	0.31369	0.30934	0.03719
711.616	0.31262	0.3115	0.30914	0.03752
713.544	0.31004	0.3086	0.30769	0.03825
715.473	0.30865	0.30589	0.3042	0.03991
717.401	0.30556	0.30314	0.299	0.04231
719.33	0.30075	0.29935	0.29652	0.04351
721.258	0.2967	0.29675	0.29555	0.04296
723.187	0.29342	0.29396	0.29029	0.04136
725.115	0.29029	0.29089	0.28712	0.03936
727.044	0.2866	0.28734	0.28639	0.03698
728.972	0.28426	0.28405	0.28217	0.03451
730.901	0.28243	0.28129	0.27894	0.03202
732.829	0.27945	0.27794	0.27688	0.0308
734.758	0.27543	0.27485	0.27181	0.03179
736.686	0.27144	0.27225	0.26922	0.03438
738.615	0.26786	0.26856	0.2682	0.03706
740.543	0.26445	0.26559	0.26617	0.0385
742.472	0.26055	0.26224	0.26359	0.03783
744.4	0.25759	0.2584	0.25959	0.03578
746.329	0.25544	0.25524	0.25616	0.03284
748.257	0.2516	0.25214	0.25459	0.02965
750.186	0.24704	0.24864	0.25063	0.02659
752.114	0.24469	0.24568	0.24643	0.02427
754.043	0.24286	0.24269	0.24404	0.02308
755.971	0.23993	0.2401	0.24012	0.02303
757.9	0.23694	0.23768	0.2359	0.0232
759.828	0.23475	0.23502	0.2333	0.02389
761.757	0.23133	0.23204	0.22882	0.02507
763.685	0.22785	0.22976	0.22586	0.02679
765.614	0.22517	0.2276	0.22626	0.02854
767.542	0.22343	0.22541	0.22599	0.03024
769.471	0.22127	0.22322	0.22374	0.03179
771.399	0.2186	0.22125	0.22158	0.03249
773.328	0.21672	0.21857	0.21911	0.03229
775.256	0.21565	0.21623	0.2176	0.03209
777.185	0.21337	0.21448	0.21649	0.03193
779.113	0.21039	0.21252	0.21342	0.03172
781.042	0.20784	0.20993	0.20938	0.03132
782.97	0.20617	0.20774	0.20602	0.03124
784.899	0.20442	0.20537	0.20333	0.03092
786.827	0.20118	0.20285	0.20331	0.02991
788.756	0.19823	0.20004	0.20231	0.0285
790.684	0.19755	0.19765	0.1984	0.02703
792.613	0.19643	0.19538	0.19475	0.02495
794.541	0.19439	0.1928	0.19197	0.02255
796.47	0.19242	0.18993	0.18851	0.02078
798.398	0.18921	0.18719	0.18412	0.01923
800.327	0.18528	0.18442	0.18067	0.01807
802.255	0.18187	0.1811	0.17968	0.01693
804.184	0.17912	0.17751	0.17815	0.01619
806.112	0.17712	0.17486	0.17498	0.01605
808.041	0.17493	0.17133	0.17091	0.01566
809.969	0.17165	0.16765	0.16641	0.01526
811.898	0.16776	0.16375	0.16386	0.0149
813.826	0.16421	0.16016	0.16287	0.01488
815.755	0.15985	0.15643	0.16026	0.01477
817.683	0.15572	0.15252	0.15537	0.01455
819.612	0.15262	0.14789	0.14985	0.01439
821.54	0.14943	0.14396	0.14758	0.01437
823.469	0.14543	0.13983	0.14507	0.01413
825.397	0.14111	0.13607	0.14171	0.01422
827.326	0.13623	0.13216	0.13733	0.01403
829.254	0.13274	0.1283	0.13315	0.01412
831.183	0.12909	0.12448	0.1306	0.01437
833.111	0.12473	0.12102	0.12625	0.01433
835.04	0.12137	0.11703	0.12113	0.0139
836.968	0.11872	0.11378	0.1172	0.01386
838.897	0.11501	0.11036	0.11292	0.01363
840.825	0.11184	0.10718	0.11143	0.01354
842.754	0.10911	0.10377	0.10937	0.01345
844.682	0.10559	0.10067	0.10473	0.01338
846.611	0.10248	0.09831	0.10102	0.01364
848.539	0.09962	0.09577	0.09839	0.01362
850.468	0.09679	0.09307	0.09691	0.01409
852.396	0.09471	0.0908	0.09539	0.01461
854.325	0.09301	0.08845	0.09367	0.01439
856.253	0.0903	0.08637	0.09215	0.01423
858.182	0.08743	0.08396	0.08927	0.01411
860.11	0.08515	0.08174	0.08783	0.01384
862.039	0.08273	0.0802	0.08649	0.01366
863.967	0.08091	0.07862	0.08412	0.01339
865.896	0.0796	0.07681	0.08242	0.01355
867.824	0.0772	0.07568	0.07836	0.01339
869.753	0.07483	0.07422	0.07508	0.01325
871.681	0.07324	0.07225	0.07408	0.01366
873.61	0.07137	0.07075	0.07219	0.01388
875.538	0.07008	0.06983	0.07193	0.01384
877.467	0.06975	0.06875	0.07098	0.0133
879.395	0.06884	0.06765	0.0688	0.01291
881.324	0.0669	0.06638	0.06805	0.01267
883.252	0.06444	0.06528	0.06796	0.01202
885.181	0.06231	0.06442	0.06844	0.01128
887.109	0.06226	0.06437	0.06887	0.01152
889.038	0.06309	0.06377	0.06738	0.01164
890.966	0.0636	0.06314	0.06516	0.01128
892.895	0.06315	0.06282	0.06358	0.01135
894.823	0.06207	0.06227	0.06386	0.01165
896.752	0.06048	0.06145	0.0636	0.01107
898.68	0.05953	0.0611	0.06462	0.01062
900.609	0.05967	0.06048	0.06596	0.01093
902.537	0.05979	0.06033	0.06453	0.01137
904.466	0.05932	0.06021	0.06308	0.01136
906.394	0.0594	0.06012	0.06213	0.01119
908.323	0.05935	0.05971	0.06056	0.011
910.251	0.05859	0.05956	0.05925	0.0108
912.18	0.05788	0.05962	0.05927	0.01111
914.108	0.05743	0.05921	0.06016	0.01149
916.037	0.05713	0.05857	0.05966	0.01145
917.965	0.05712	0.05846	0.05987	0.01148
919.894	0.05685	0.05814	0.0594	0.01174
921.822	0.05652	0.05763	0.05798	0.01184
923.751	0.05604	0.05693	0.05807	0.01178
925.679	0.0553	0.05667	0.05713	0.0119
927.608	0.05447	0.05686	0.05517	0.01212
929.536	0.05377	0.05658	0.05469	0.0121
931.465	0.05311	0.05583	0.05437	0.01204
933.393	0.0524	0.0559	0.05439	0.01222
935.322	0.05198	0.05598	0.0544	0.01254
937.25	0.05197	0.05557	0.05395	0.01272
939.179	0.05151	0.05519	0.05369	0.01244
941.107	0.05072	0.05503	0.05369	0.01213
943.036	0.05034	0.05466	0.05336	0.01228
944.964	0.04984	0.05443	0.05263	0.01224
946.893	0.0492	0.05398	0.05191	0.01199
948.821	0.04916	0.05384	0.05151	0.01196
950.75	0.04899	0.05393	0.05165	0.01184
952.678	0.04852	0.05366	0.05174	0.01166
954.607	0.04837	0.05369	0.05157	0.01168
956.535	0.04831	0.05389	0.05187	0.01158
958.464	0.04824	0.05411	0.05224	0.01148
960.392	0.04849	0.05452	0.05301	0.01156
962.321	0.04881	0.05482	0.05337	0.01172
964.249	0.04902	0.05514	0.05304	0.01169
966.178	0.04951	0.05549	0.05309	0.01157
968.106	0.04997	0.05569	0.05287	0.01148
970.035	0.04974	0.05563	0.05248	0.01152
971.963	0.04901	0.05502	0.05226	0.01156
973.892	0.04808	0.05416	0.05166	0.01153
975.82	0.04757	0.05406	0.05133	0.01178
977.749	0.04777	0.05456	0.05144	0.0119
979.677	0.04868	0.05533	0.05209	0.01179
981.606	0.04932	0.05597	0.05237	0.01196
983.534	0.04871	0.05568	0.05145	0.01236
985.463	0.04663	0.05376	0.04911	0.01248
987.391	0.04397	0.05131	0.0471	0.01246
989.32	0.04179	0.04943	0.04597	0.01254
991.248	0.04042	0.0484	0.04475	0.0127
993.177	0.03961	0.04787	0.04385	0.01291
995.105	0.03873	0.04715	0.04329	0.01309
997.034	0.03755	0.04623	0.04234	0.01321
998.962	0.03648	0.04557	0.04124	0.01345
1000.89	0.03525	0.04473	0.04009	0.01361
1002.82	0.03404	0.04385	0.0389	0.01363
1004.75	0.03325	0.04351	0.03798	0.01387
1006.68	0.03255	0.04333	0.0376	0.01408
1008.61	0.03224	0.0432	0.03742	0.01428
1010.53	0.03198	0.04311	0.03678	0.01446
1012.46	0.03145	0.04301	0.03604	0.01444
1014.39	0.03093	0.04297	0.03556	0.01452
1016.32	0.03073	0.04287	0.03527	0.01481
1018.25	0.03044	0.04286	0.03538	0.01515
1020.18	0.02999	0.043	0.03556	0.01541
1022.1	0.02974	0.04309	0.03547	0.01566
1024.03	0.02966	0.04323	0.0353	0.016
1025.96	0.02949	0.04351	0.03515	0.01623
1027.89	0.02921	0.04362	0.03514	0.01637
1029.82	0.02911	0.04373	0.03506	0.01665
1031.75	0.02896	0.04396	0.03472	0.01702
1033.67	0.02889	0.04428	0.03478	0.01744
1035.6	0.02906	0.04453	0.03493	0.01786
1037.53	0.02925	0.0448	0.03495	0.01836
1039.46	0.02928	0.04514	0.03498	0.01871
1041.39	0.02949	0.04549	0.03506	0.0191
1043.32	0.02989	0.04588	0.03506	0.0195
1045.25	0.03041	0.04649	0.03538	0.01996
1047.17	0.03113	0.04735	0.03599	0.02051
1049.1	0.03237	0.04869	0.03689	0.02111
1051.03	0.03397	0.05016	0.03809	0.02174
1052.96	0.03573	0.05157	0.03961	0.02242
1054.89	0.03726	0.05253	0.04095	0.02323
1056.82	0.03778	0.05221	0.04156	0.024
1058.75	0.0366	0.05036	0.04092	0.02477
1060.67	0.03425	0.04782	0.03929	0.02572
1062.6	0.03176	0.0455	0.0372	0.02678
1064.53	0.02997	0.04402	0.03542	0.02801
1066.46	0.02888	0.04317	0.03423	0.02939
1068.39	0.02811	0.0425	0.03338	0.03073
1070.32	0.02767	0.04195	0.03261	0.03216
1072.24	0.0276	0.04174	0.03242	0.034
1074.17	0.02738	0.0415	0.03237	0.03603
1076.1	0.02726	0.04131	0.03237	0.03836
1078.03	0.02724	0.04105	0.03231	0.0411
1079.96	0.02717	0.04075	0.03214	0.04418
1081.89	0.02707	0.04051	0.03183	0.04779
1083.82	0.02699	0.04033	0.03153	0.05173
1085.74	0.02684	0.03996	0.0315	0.05604
1087.67	0.02696	0.03974	0.03191	0.06086
1089.6	0.02707	0.03968	0.03214	0.06633
1091.53	0.0271	0.03954	0.03251	0.07257
1093.46	0.02723	0.03933	0.0329	0.07963
1095.39	0.02756	0.03936	0.03322	0.08748
1097.32	0.02798	0.03933	0.03355	0.09632
1099.24	0.02843	0.0394	0.03396	0.10633
1101.17	0.02878	0.03954	0.03424	0.11753
1103.1	0.02947	0.0398	0.03463	0.13014
1105.03	0.03022	0.04012	0.03517	0.14463
1106.96	0.03088	0.04041	0.03594	0.16087
1108.89	0.03146	0.04058	0.03659	0.17924
1110.82	0.03224	0.04101	0.03735	0.20029
1112.74	0.03322	0.04144	0.03833	0.22426
1114.67	0.03409	0.04195	0.03918	0.25126
1116.6	0.03504	0.04267	0.03993	0.28264
1118.53	0.03627	0.04344	0.04093	0.31845
1120.46	0.03742	0.04422	0.04228	0.35906
1122.39	0.03874	0.04526	0.04382	0.40504
1124.32	0.04056	0.0466	0.04534	0.46066
1126.24	0.0428	0.04828	0.04739	0.52733
1128.17	0.04535	0.05026	0.04982	0.60473
1130.1	0.04793	0.0523	0.05224	0.68742
1132.03	0.05042	0.05439	0.05465	0.77364
1133.96	0.05287	0.05627	0.05679	0.86064
1135.89	0.05517	0.05794	0.05871	0.9509
1137.81	0.05713	0.0597	0.06081	1.04297
1139.74	0.05923	0.06155	0.06317	1.13777
1141.67	0.0615	0.06353	0.06561	1.22083
1143.6	0.06394	0.06572	0.06792	1.29927
1145.53	0.06659	0.06807	0.07033	1.33479
1147.46	0.06956	0.07059	0.07318	1.27084
1149.38	0.07258	0.0732	0.07593	1.10556
1151.31	0.07509	0.07527	0.07807	0.93902
1153.24	0.07702	0.07676	0.07933	0.80267
1155.17	0.07852	0.07797	0.08005	0.68564
1157.1	0.07947	0.07861	0.08065	0.58437
1159.03	0.07963	0.07853	0.08092	0.50793
1160.96	0.07855	0.07752	0.0806	0.45278
1162.88	0.0765	0.07552	0.07923	0.41089
1164.81	0.07402	0.07294	0.07669	0.37554
1166.74	0.07126	0.06994	0.07379	0.34619
1168.67	0.06828	0.06693	0.07111	0.32314
1170.6	0.06551	0.06438	0.06886	0.30739
1172.53	0.06332	0.06242	0.06721	0.2986
1174.46	0.06184	0.06109	0.06618	0.29752
1176.38	0.06114	0.06034	0.06587	0.30549
1178.31	0.06128	0.06022	0.06584	0.32536
1180.24	0.06177	0.06047	0.06621	0.35729
1182.17	0.06225	0.06089	0.06689	0.40035
1184.1	0.06275	0.06131	0.06724	0.44791
1186.03	0.06339	0.06188	0.06787	0.49331
1187.95	0.06405	0.06256	0.06904	0.534
1189.88	0.06523	0.0636	0.0703	0.57681
1191.81	0.06688	0.06506	0.07164	0.62347
1193.74	0.06896	0.0669	0.07351	0.66979
1195.67	0.07125	0.06894	0.07571	0.70892
1197.6	0.0731	0.07086	0.07772	0.74295
1199.53	0.07463	0.07265	0.07967	0.76833
1201.45	0.07654	0.07436	0.08139	0.77928
1203.38	0.07852	0.07604	0.08308	0.76306
1205.31	0.08068	0.07806	0.08529	0.72349
1207.24	0.08322	0.08037	0.08742	0.67076
1209.17	0.08625	0.08309	0.09003	0.61974
1211.1	0.08954	0.0862	0.09322	0.57064
1213.03	0.09316	0.08973	0.09619	0.5235
1214.95	0.09707	0.09349	0.09945	0.482
1216.88	0.10115	0.09739	0.10315	0.45006
1218.81	0.10505	0.10107	0.10647	0.41733
1220.74	0.10903	0.10485	0.10994	0.37961
1222.67	0.11303	0.10856	0.11364	0.34252
1224.6	0.11697	0.11211	0.11738	0.3124
1226.53	0.12047	0.11559	0.1205	0.28864
1228.45	0.12365	0.11881	0.12293	0.26989
1230.38	0.12652	0.12149	0.12515	0.25321
1232.31	0.12919	0.12389	0.12738	0.23675
1234.24	0.13106	0.12564	0.12877	0.21938
1236.17	0.13228	0.1267	0.12933	0.20264
1238.1	0.13285	0.12699	0.12921	0.18663
1240.03	0.13247	0.12664	0.12851	0.17148
1241.95	0.13091	0.12549	0.12709	0.15678
1243.88	0.12879	0.12366	0.1249	0.14292
1245.81	0.12614	0.12104	0.12168	0.12991
1247.74	0.12295	0.11779	0.11787	0.11825
1249.67	0.11886	0.11363	0.1138	0.10732
1251.6	0.11414	0.109	0.10961	0.0968
1253.52	0.10862	0.10371	0.10463	0.08634
1255.45	0.10227	0.09794	0.09867	0.07618
1257.38	0.09521	0.09164	0.0919	0.06646
1259.31	0.08814	0.08497	0.08539	0.05728
1261.24	0.08078	0.07799	0.07943	0.04848
1263.17	0.07363	0.07137	0.07379	0.04114
1265.1	0.06695	0.0651	0.06806	0.03556
1267.02	0.06077	0.05942	0.06278	0.03146
1268.95	0.05537	0.05462	0.05839	0.02844
1270.88	0.05121	0.05071	0.055	0.02616
1272.81	0.04831	0.04756	0.05233	0.02422
1274.74	0.0462	0.04523	0.05015	0.02275
1276.67	0.04436	0.04345	0.04821	0.02167
1278.59	0.04301	0.04201	0.047	0.02101
1280.52	0.04191	0.04063	0.04644	0.02045
1282.45	0.04093	0.03951	0.04578	0.01993
1284.38	0.03995	0.03853	0.04493	0.0196
1286.31	0.03891	0.03756	0.04403	0.0193
1288.24	0.03814	0.03668	0.04298	0.01894
1290.17	0.03765	0.03598	0.04232	0.01867
1292.09	0.03706	0.03533	0.04186	0.01837
1294.02	0.03652	0.03499	0.04127	0.01821
1295.95	0.03616	0.0347	0.04065	0.01807
1297.88	0.03584	0.03446	0.04032	0.01804
1299.81	0.03552	0.0344	0.04027	0.01811
1301.74	0.0354	0.0342	0.03998	0.01795
1303.66	0.03531	0.03398	0.0393	0.01736
1305.59	0.03483	0.03382	0.03867	0.01611
1307.52	0.03417	0.03338	0.03842	0.01411
1309.45	0.03382	0.03292	0.03824	0.01215
1311.38	0.03342	0.03249	0.03777	0.01068
1313.31	0.03306	0.03231	0.03783	0.00968
1315.24	0.03292	0.03234	0.03765	0.00906
1317.16	0.03278	0.03206	0.03708	0.00861
1319.09	0.03218	0.03129	0.03678	0.00831
1321.02	0.03084	0.02992	0.03593	0.00816
1322.95	0.02872	0.02779	0.03403	0.00789
1324.88	0.02652	0.02559	0.03193	0.0078
1326.81	0.02446	0.02357	0.03005	0.00783
1328.73	0.02249	0.02184	0.02836	0.00782
1330.66	0.02087	0.02038	0.02679	0.00759
1332.59	0.01967	0.01915	0.02574	0.00736
1334.52	0.01872	0.01835	0.02506	0.00726
1336.45	0.01776	0.0177	0.02464	0.00707
1338.38	0.01699	0.01696	0.02388	0.00679
1340.31	0.01657	0.01633	0.02287	0.00661
1342.23	0.01636	0.01603	0.02276	0.00661
1344.16	0.01612	0.01574	0.02311	0.00666
1346.09	0.01607	0.01564	0.02338	0.00676
1348.02	0.01587	0.01536	0.02347	0.00682
1349.95	0.01548	0.01506	0.02316	0.0068
1351.88	0.01524	0.01497	0.02246	0.00676
1353.81	0.01504	0.01484	0.02216	0.0067
1355.73	0.0146	0.01455	0.02225	0.00666
1357.66	0.01424	0.01415	0.02198	0.00655
1359.59	0.01407	0.01376	0.02181	0.00643
1361.52	0.01378	0.01355	0.02203	0.0064
1363.45	0.01366	0.0135	0.02212	0.00647
1365.38	0.01366	0.01346	0.02204	0.00642
1367.31	0.01361	0.01367	0.02214	0.00648
1369.23	0.01372	0.01396	0.02172	0.00665
1371.16	0.01393	0.014	0.02174	0.00659
1373.09	0.01394	0.0138	0.02212	0.00629
1375.02	0.01416	0.01391	0.02222	0.00628
1376.95	0.01434	0.01412	0.02261	0.00634
1378.88	0.01428	0.01412	0.02297	0.00636
1380.81	0.01431	0.01397	0.02263	0.0063
1382.73	0.0144	0.01396	0.02249	0.00636
1384.66	0.0142	0.01406	0.02209	0.0064
1386.59	0.01409	0.01409	0.02173	0.00635
1388.52	0.01463	0.0142	0.02202	0.00652
1390.45	0.01498	0.01447	0.02217	0.00674
1392.38	0.01517	0.01476	0.02208	0.00688
1394.3	0.0156	0.01492	0.02234	0.00697
1396.23	0.01618	0.01529	0.02325	0.00714
1398.16	0.01663	0.01589	0.02314	0.0073
1400.09	0.01705	0.01664	0.02313	0.00766
1402.02	0.0171	0.01696	0.02336	0.00792
1403.95	0.01701	0.01679	0.02264	0.00818
1405.88	0.01692	0.01647	0.0231	0.00855
1407.8	0.01689	0.01639	0.02406	0.00884
1409.73	0.01672	0.01618	0.02414	0.00909
1411.66	0.0165	0.01608	0.02413	0.00912
1413.59	0.01624	0.01601	0.02368	0.00901
1415.52	0.01598	0.01604	0.02336	0.00906
1417.45	0.0157	0.016	0.0237	0.00904
1419.38	0.01586	0.01587	0.02403	0.00873
1421.3	0.01612	0.01574	0.02356	0.00886
1423.23	0.01598	0.01553	0.02278	0.009
1425.16	0.01587	0.01545	0.02274	0.00913
1427.09	0.01562	0.01546	0.02302	0.00908
1429.02	0.01529	0.01518	0.02348	0.00907
1430.95	0.01513	0.01489	0.02355	0.00903
1432.87	0.01506	0.01493	0.02302	0.00895
1434.8	0.01495	0.01481	0.02294	0.00877
1436.73	0.01499	0.01461	0.02285	0.00878
1438.66	0.01482	0.01463	0.02278	0.00876
1440.59	0.0148	0.01461	0.02282	0.00877
1442.52	0.01493	0.01447	0.02238	0.00872
1444.44	0.01482	0.01435	0.02227	0.00861
1446.37	0.01459	0.01433	0.02194	0.00856
1448.3	0.01472	0.01446	0.02222	0.00869
1450.23	0.0149	0.01446	0.0231	0.00876
1452.16	0.01489	0.01409	0.02297	0.00865
1454.09	0.01469	0.01369	0.02279	0.00827
1456.02	0.01454	0.01351	0.02323	0.00767
1457.94	0.01511	0.01377	0.02248	0.00784
1459.87	0.01519	0.01381	0.0218	0.00828
1461.8	0.01489	0.01386	0.02156	0.00831
1463.73	0.01455	0.0136	0.02111	0.00808
1465.66	0.01464	0.01324	0.02059	0.00807
1467.59	0.01477	0.01312	0.02044	0.0081
1469.52	0.01455	0.01286	0.02035	0.0078
1471.44	0.01402	0.01242	0.02022	0.0074
1473.37	0.01379	0.01218	0.01958	0.00717
1475.3	0.01374	0.01214	0.01927	0.00695
1477.23	0.0136	0.0123	0.01925	0.00688
1479.16	0.01342	0.01207	0.01851	0.00671
1481.09	0.01326	0.0116	0.01784	0.00644
1483.02	0.01306	0.01139	0.01804	0.00627
1484.94	0.01278	0.01121	0.01825	0.00603
1486.87	0.01254	0.01102	0.01783	0.00568
1488.8	0.0122	0.01089	0.01716	0.00538
1490.73	0.01244	0.01116	0.0173	0.00543
1492.66	0.01289	0.01138	0.0175	0.00551
1494.59	0.01296	0.01129	0.0173	0.00531
1496.52	0.01319	0.01131	0.01702	0.00512
1498.44	0.01343	0.0115	0.01691	0.00511
1500.37	0.01344	0.01164	0.01688	0.00506
1502.3	0.01358	0.0117	0.01706	0.00498
1504.23	0.01361	0.01157	0.01714	0.00464
1506.16	0.01313	0.01138	0.01696	0.00405
1508.09	0.01385	0.01223	0.0176	0.00448
1510.01	0.01454	0.0125	0.0178	0.00474
1511.94	0.01478	0.01274	0.01815	0.00492
1513.87	0.01493	0.01292	0.01852	0.00498
1515.8	0.01497	0.01294	0.01837	0.00476
1517.73	0.01526	0.0133	0.01833	0.00486
1519.66	0.01521	0.0134	0.01847	0.00488
1521.59	0.01501	0.01351	0.01834	0.00471
1523.51	0.01514	0.01388	0.01855	0.00497
1525.44	0.01516	0.01391	0.01871	0.00506
1527.37	0.01532	0.01437	0.01895	0.00537
1529.3	0.0154	0.01478	0.01914	0.00573
1531.23	0.0153	0.01487	0.01926	0.00583
1533.16	0.01531	0.01498	0.01954	0.00603
1535.09	0.01557	0.01534	0.01999	0.00669
1537.01	0.01532	0.01528	0.01988	0.00677
1538.94	0.01468	0.01495	0.01959	0.00647
1540.87	0.01467	0.01521	0.01992	0.00684
1542.8	0.01502	0.01573	0.02037	0.00698
1544.73	0.01515	0.01601	0.0205	0.00704
1546.66	0.01539	0.01632	0.02087	0.00724
1548.58	0.01522	0.01637	0.02106	0.00697
1550.51	0.01508	0.01658	0.02138	0.00659
1552.44	0.01497	0.01672	0.02149	0.00639
1554.37	0.01485	0.01678	0.02152	0.00605
1556.3	0.01468	0.01659	0.02127	0.00563
1558.23	0.01434	0.01622	0.02106	0.00473
1560.15	0.01494	0.01724	0.02215	0.00521
1562.08	0.01496	0.01736	0.02241	0.00551
1564.01	0.01485	0.01733	0.0226	0.00553
1565.94	0.01483	0.01737	0.02298	0.00555
1567.87	0.01466	0.01724	0.02313	0.00542
1569.8	0.01473	0.01728	0.02354	0.0054
1571.73	0.01501	0.01741	0.02379	0.00568
1573.65	0.01489	0.01725	0.02384	0.00567
1575.58	0.01481	0.0172	0.02414	0.00557
1577.51	0.01525	0.01738	0.02479	0.00577
1579.44	0.01541	0.01745	0.02501	0.00578
1581.37	0.01556	0.0175	0.02531	0.00565
1583.3	0.01566	0.01751	0.02546	0.00546
1585.23	0.01578	0.01738	0.02569	0.00518
1587.15	0.01598	0.01728	0.0261	0.00499
1589.08	0.01628	0.01735	0.02658	0.00493
1591.01	0.01655	0.01751	0.02696	0.00487
1592.94	0.01681	0.01759	0.02734	0.00479
1594.87	0.01704	0.01769	0.02767	0.00474
1596.8	0.01724	0.01773	0.02805	0.00463
1598.72	0.01748	0.01779	0.02844	0.00455
1600.65	0.01786	0.01793	0.02893	0.0045
1602.58	0.01821	0.01795	0.0293	0.00448
1604.51	0.01845	0.0179	0.02959	0.0044
1606.44	0.01856	0.01784	0.02975	0.00432
1608.37	0.01877	0.01772	0.03006	0.0043
1610.3	0.01906	0.0178	0.03039	0.0044
1612.22	0.01935	0.0179	0.03068	0.00445
1614.15	0.0194	0.01784	0.03078	0.0043
1616.08	0.01957	0.0178	0.03102	0.00409
1618.01	0.02029	0.01808	0.03146	0.00438
1619.94	0.02064	0.01815	0.03175	0.0045
1621.87	0.02065	0.01816	0.03184	0.00433
1623.8	0.02101	0.0183	0.03197	0.00435
1625.72	0.0214	0.01841	0.03206	0.00459
1627.65	0.02178	0.01844	0.03222	0.00466
1629.58	0.02224	0.01856	0.03229	0.00479
1631.51	0.02234	0.01844	0.03225	0.0047
1633.44	0.0222	0.01815	0.03204	0.00442
1635.37	0.02223	0.01797	0.03201	0.00419
1637.3	0.02248	0.01803	0.03211	0.0045
1639.22	0.02232	0.0179	0.03195	0.00464
1641.15	0.02206	0.01777	0.03177	0.00467
1643.08	0.0216	0.01748	0.03149	0.00458
1645.01	0.02083	0.017	0.03114	0.00429
1646.94	0.02026	0.01671	0.03116	0.00412
1648.87	0.02046	0.01695	0.03096	0.00452
1650.8	0.01999	0.01642	0.03045	0.00418
1652.72	0.01912	0.01556	0.03022	0.00332
1654.65	0.01954	0.01599	0.03001	0.00418
1656.58	0.01946	0.01597	0.02958	0.00452
1658.51	0.01917	0.01575	0.0293	0.00447
1660.44	0.01886	0.01545	0.02895	0.00436
1662.37	0.01853	0.01503	0.02862	0.00422
1664.29	0.01838	0.0149	0.02848	0.00435
1666.22	0.01798	0.01467	0.02818	0.00429
1668.15	0.01736	0.01423	0.02782	0.00402
1670.08	0.01682	0.01388	0.02778	0.00397
1672.01	0.01671	0.01381	0.0277	0.00414
1673.94	0.01645	0.01359	0.02755	0.00419
1675.87	0.01622	0.01326	0.02733	0.00429
1677.79	0.01601	0.01294	0.02698	0.00421
1679.72	0.01554	0.01263	0.02679	0.00405
1681.65	0.01505	0.01226	0.02684	0.00394
1683.58	0.01469	0.01166	0.02656	0.00346
1685.51	0.01508	0.01175	0.02676	0.00371
1687.44	0.01484	0.01183	0.02704	0.00395
1689.37	0.01453	0.01162	0.02721	0.00398
1691.29	0.01439	0.01145	0.02756	0.00398
1693.22	0.01394	0.01131	0.02773	0.00383
1695.15	0.01315	0.01105	0.02743	0.00337
1697.08	0.01283	0.01091	0.02722	0.00328
1699.01	0.01257	0.01074	0.027	0.00318
1700.94	0.01266	0.01083	0.02727	0.00348
1702.86	0.01267	0.01085	0.02767	0.00369
1704.79	0.01221	0.01065	0.02737	0.00347
1706.72	0.01211	0.0108	0.02736	0.00356
1708.65	0.01211	0.01078	0.02764	0.00378
1710.58	0.01194	0.01057	0.02751	0.00389
1712.51	0.01168	0.0102	0.02747	0.00383
1714.43	0.01133	0.00974	0.02739	0.00357
1716.36	0.01064	0.00908	0.0267	0.00308
1718.29	0.01051	0.00904	0.02611	0.00332
1720.22	0.01048	0.00906	0.0256	0.00371
1722.15	0.00997	0.00874	0.02503	0.00371
1724.08	0.00938	0.00836	0.02424	0.0037
1726.01	0.009	0.00813	0.02365	0.0036
1727.93	0.00851	0.00782	0.02323	0.00341
1729.86	0.00806	0.00731	0.02275	0.0032
1731.79	0.00772	0.00679	0.0221	0.00301
1733.72	0.00752	0.00661	0.02127	0.00312
1735.65	0.00724	0.00673	0.02047	0.00333
1737.58	0.00671	0.00648	0.02002	0.00317
1739.51	0.00622	0.00607	0.01968	0.00307
1741.43	0.00626	0.00614	0.01964	0.00315
1743.36	0.00625	0.0062	0.01888	0.00313
1745.29	0.00619	0.00612	0.01777	0.0031
1747.22	0.00601	0.00593	0.01722	0.00302
1749.15	0.00569	0.00567	0.01661	0.00291
1751.08	0.00538	0.00565	0.01545	0.00302
1753.01	0.00554	0.0056	0.01507	0.00321
1754.93	0.00543	0.00551	0.01518	0.00326
1756.86	0.00528	0.00554	0.01536	0.00323
1758.79	0.00529	0.00525	0.0148	0.00314
1760.72	0.00514	0.00509	0.01439	0.00292
1762.65	0.00521	0.00519	0.01372	0.00296
1764.58	0.00522	0.00492	0.0131	0.00304
1766.51	0.00485	0.00482	0.01312	0.00299
1768.43	0.00437	0.00468	0.01295	0.00292
1770.36	0.00421	0.00435	0.0122	0.00268
1772.29	0.00461	0.00452	0.01229	0.00267
1774.22	0.00459	0.00451	0.01221	0.00283
1776.15	0.00444	0.00457	0.01215	0.00301
1778.08	0.00474	0.00493	0.01196	0.00343
1780	0.0051	0.00505	0.01121	0.00368
1781.93	0.00497	0.0048	0.01041	0.00363
1783.86	0.00492	0.00484	0.01047	0.00364
1785.79	0.00496	0.00478	0.01044	0.00375
1787.72	0.00476	0.00461	0.0103	0.00378
1789.65	0.00454	0.00436	0.00949	0.0037
1791.58	0.00476	0.00432	0.00779	0.00352
1793.5	0.00492	0.00446	0.0073	0.00379
1795.43	0.00482	0.0043	0.00832	0.00405
1797.36	0.00459	0.0042	0.00834	0.00393
1799.29	0.00428	0.00409	0.00815	0.00362
1801.22	0.00437	0.00412	0.00833	0.00349
1803.15	0.00466	0.00441	0.00812	0.00362
1805.08	0.00427	0.00427	0.00779	0.00351
1807	0.00419	0.00407	0.00772	0.00332
1808.93	0.00434	0.00387	0.00725	0.00308
1810.86	0.004	0.00371	0.00679	0.00281
1812.79	0.00367	0.00361	0.00587	0.00272
1814.72	0.00338	0.00314	0.00486	0.00225
1816.65	0.0032	0.00282	0.00453	0.00193
1818.57	0.00373	0.00375	0.00518	0.00264
1820.5	0.00386	0.00424	0.00519	0.00302
1822.43	0.00398	0.00402	0.00542	0.00303
1824.36	0.0038	0.00367	0.00564	0.00264
1826.29	0.00366	0.00384	0.00588	0.00236
1828.22	0.00333	0.00374	0.00579	0.00218
1830.14	0.00347	0.00344	0.00585	0.00207
1832.07	0.00397	0.0034	0.00616	0.00246
1834	0.00403	0.00351	0.00574	0.00251
1835.93	0.00389	0.00328	0.0047	0.00236
1837.86	0.00423	0.00327	0.0057	0.00275
1839.79	0.00461	0.00344	0.00572	0.00262
1841.72	0.00416	0.00346	0.00559	0.00228
1843.64	0.00308	0.00333	0.00662	0.0022
1845.57	0.00327	0.00337	0.00576	0.002
1847.5	0.00358	0.00339	0.00465	0.00199
1849.43	0.00353	0.00361	0.00553	0.00222
1851.36	0.004	0.00366	0.00618	0.00242
1853.29	0.0047	0.00387	0.00637	0.00267
1855.22	0.00427	0.00371	0.00708	0.00271
1857.14	0.00417	0.00387	0.00805	0.00316
1859.07	0.00468	0.00405	0.00846	0.00324
1861	0.00434	0.00367	0.00891	0.00258
1862.93	0.00413	0.00363	0.00829	0.00236
1864.86	0.00411	0.00348	0.00723	0.00253
1866.79	0.00402	0.00348	0.00561	0.00251
1868.71	0.00482	0.00406	0.00351	0.00208
1870.64	0.00462	0.00375	0.00431	0.00237
1872.57	0.00356	0.00358	0.00543	0.00273
1874.5	0.00314	0.0034	0.00555	0.00237
1876.43	0.00338	0.00332	0.00579	0.00186
1878.36	0.00342	0.00334	0.00563	0.00207
1880.29	0.00373	0.00336	0.00508	0.0023
1882.21	0.00422	0.00331	0.00426	0.00224
1884.14	0.0042	0.00349	0.00602	0.00258
1886.07	0.00359	0.00346	0.00742	0.00302
1888	0.00345	0.00321	0.00636	0.00292
1889.93	0.00319	0.00301	0.00566	0.00258
1891.86	0.00381	0.00324	0.00597	0.00254
1893.79	0.00473	0.0029	0.00612	0.00227
1895.71	0.005	0.00309	0.00655	0.002
1897.64	0.00462	0.00346	0.00685	0.00188
1899.57	0.00464	0.00379	0.00678	0.00225
1901.5	0.00325	0.00317	0.00642	0.00204
1903.43	0.00265	0.00314	0.00686	0.00193
1905.36	0.00363	0.00329	0.00669	0.00194
1907.29	0.00452	0.00309	0.00846	0.00184
1909.21	0.00437	0.00227	0.00467	0.00135
1911.14	0.00408	0.00197	0.00016073	0.000784394
1913.07	0.00417	0.00284	0.00506	0.00165
1915	0.00449	0.00345	0.00777	0.00219
1916.93	0.00495	0.00293	0.00541	0.00114
1918.86	0.00488	0.00341	0.00373	0.00161
1920.79	0.00415	0.00342	0.00363	0.00277
1922.71	0.00441	0.00253	0.00602	0.00185
1924.64	0.00403	0.00175	0.0062	0.00112
1926.57	0.00203	0.00202	0.00544	0.000974737
1928.5	0.00209	0.00275	0.00556	0.00131
1930.43	0.00288	0.00218	0.00358	0.00108
1932.36	0.00222	0.00166	0.00314	0.00125
1934.28	0.00299	0.00187	0.00559	0.00112
1936.21	0.00498	0.00188	0.00874	0.000546758
1938.14	0.00541	0.0024	0.00602	0.000668563
1940.07	0.00512	0.00179	0.00432	0.00103
1942	0.00301	0.000795182	0.00823	8.67867e-05
1943.93	0.000919315	0.00119	0.00641	-1.1663e-05
1945.86	0.00144	0.00269	0.00626	0.00145
1947.78	0.000745426	0.00224	0.00857	0.00126
1949.71	-0.000397824	0.00228	0.01162	0.000470427
1951.64	0.000511957	0.00032132	0.01048	0.000571541
1953.57	0.00203	-0.00156	0.00131	0.000588694
1955.5	0.00165	-0.000522905	-0.00181	-0.000901569
1957.43	0.00209	-0.00104	0.00189	-0.00267
1959.35	0.00265	-0.00397	0.00319	-0.0022
1961.28	0.00345	-0.000516021	0.00402	-5.49659e-05
1963.21	0.00192	0.00178	0.00563	0.000380081
1965.14	0.00197	0.00128	0.00686	-0.000585911
1967.07	0.00353	0.00149	-0.000720068	-0.00075652
1969	0.00419	0.000756811	0.000464191	0.0015
1970.92	0.00179	0.000526421	0.01061	0.00139
1972.85	0.000837242	0.000951691	0.0073	-0.00125
1974.78	0.00182	-0.00236	-0.00153	-0.000262773
1976.71	0.00266	-0.000699294	-0.000568903	0.00251
1978.64	0.00509	0.00566	0.00794	0.00458
1980.57	0.00883	0.0067	0.01599	0.00579
1982.5	0.00929	0.00311	0.01378	0.00412
1984.42	0.01011	0.00392	0.01112	0.00212
1986.35	0.01058	0.00539	0.01219	0.00202
1988.28	0.00786	0.00411	0.00825	0.00239
1990.21	0.0038	0.00389	0.00828	0.00144
1992.14	0.00166	0.00339	0.00916	0.00087489
1994.07	0.00202	0.00257	0.00464	0.00102
1996	0.00357	0.00401	0.00425	0.000378125
1997.92	0.00472	0.00318	0.0043	-0.000681397
1999.85	0.00451	0.00199	0.00547	-0.000203627
2001.78	0.00333	0.00153	0.00655	0.000699426
2003.71	0.00167	-0.000183193	0.00203	-0.000985546
2005.64	9.76901e-05	0.000191988	0.00159	-0.00299
2007.57	0.00217	0.00218	0.00595	-0.00149
2009.49	0.00541	0.00229	0.00564	0.000176674
2011.42	0.00794	0.00313	0.00354	0.000896073
2013.35	0.00486	0.00129	0.000711606	1.14314e-05
2015.28	0.00468	-8.40198e-05	-1.216e-05	-0.000695523
2017.21	0.00636	0.00112	-0.00010214	0.000495504
2019.14	0.00587	0.00316	0.000457093	1.52088e-05
2021.07	0.00379	0.00179	0.00288	-0.00243
2022.99	0.00408	0.00142	0.00876	-0.00124
2024.92	0.00503	0.000461836	0.01142	0.000218839
2026.85	0.00537	0.00152	0.01162	-0.000256349
2028.78	0.00596	0.00195	0.01336	-0.000994737
2030.71	0.00498	0.00097042	0.01065	-0.00027519
2032.64	0.00592	0.00276	0.00825	0.00119
2034.57	0.00813	0.00506	0.00734	0.00282
2036.49	0.00881	0.00572	0.00525	0.00461
2038.42	0.00906	0.00467	0.00518	0.00309
2040.35	0.00841	0.00348	0.00486	0.000549511
2042.28	0.00662	0.00464	0.00609	0.00112
2044.21	0.00509	0.00476	0.00933	0.00201
2046.14	0.00685	0.00531	0.00959	0.0029
2048.07	0.00861	0.00669	0.00937	0.0042
2049.99	0.00972	0.00839	0.01242	0.00668
2051.92	0.00817	0.006	0.00952	0.00448
2053.85	0.00722	0.00392	0.0081	0.00197
2055.78	0.00772	0.00479	0.01083	0.00296
2057.71	0.00657	0.00478	0.01007	0.00271
2059.64	0.00633	0.00432	0.00924	0.00208
2061.57	0.00726	0.00408	0.00979	0.00184
2063.49	0.00767	0.00436	0.00994	0.00233
2065.42	0.00775	0.00464	0.0103	0.00259
2067.35	0.00792	0.00473	0.01031	0.00265
2069.28	0.00744	0.00464	0.00957	0.00249
2071.21	0.00745	0.00449	0.00954	0.00263
2073.14	0.00806	0.00527	0.00979	0.00322
2075.06	0.00809	0.00581	0.00952	0.00323
2076.99	0.00791	0.00525	0.00989	0.00288
2078.92	0.00801	0.00519	0.01041	0.00309
2080.85	0.00838	0.00538	0.00994	0.00308
2082.78	0.00844	0.00531	0.01002	0.00277
2084.71	0.00792	0.00492	0.00979	0.00257
2086.64	0.00713	0.00454	0.00887	0.0022
2088.56	0.00709	0.00475	0.00819	0.0017
2090.49	0.00679	0.00439	0.00786	0.0012
2092.42	0.00569	0.00315	0.00747	0.000575024
2094.35	0.00524	0.0028	0.00766	0.000528942
2096.28	0.00676	0.00437	0.00884	0.00189
2098.21	0.00778	0.00517	0.00959	0.00277
2100.14	0.00772	0.00464	0.00971	0.00244
2102.06	0.00761	0.00476	0.00968	0.00222
2103.99	0.00764	0.00531	0.00951	0.00245
2105.92	0.00752	0.00541	0.00946	0.00247
2107.85	0.00746	0.00518	0.0097	0.00257
2109.78	0.00756	0.00463	0.00975	0.00265
2111.71	0.0078	0.00469	0.00987	0.00286
2113.63	0.00846	0.00486	0.00992	0.00309
2115.56	0.00785	0.00436	0.00936	0.00241
2117.49	0.0065	0.00341	0.00841	0.00129
2119.42	0.00583	0.00264	0.00773	0.000393844
2121.35	0.0055	0.0023	0.00713	-5.4469e-05
2123.28	0.00533	0.0022	0.00682	-0.00017743
2125.2	0.0046	0.00151	0.00574	-0.000635046
2127.13	0.00374	0.000608436	0.00494	-0.00108
2129.06	0.00311	-0.00021449	0.00482	-0.00212
2130.99	0.00138	-0.00197	0.00325	-0.00412
2132.92	-0.000105552	-0.00376	0.00171	-0.00536
2134.85	0.00155	-0.00252	0.00341	-0.00348
2136.78	0.00289	-0.000865592	0.00548	-0.00173
2138.7	0.00268	-0.000721888	0.00576	-0.00193
2140.63	0.00266	-0.00126	0.00514	-0.0027
2142.56	0.00273	-0.00152	0.00405	-0.00292
2144.49	0.00249	-0.00182	0.00282	-0.00342
2146.42	0.00331	-0.00194	0.00312	-0.00272
2148.35	0.00297	-0.00147	0.00351	-0.00191
2150.28	0.00226	-0.00166	0.00408	-0.00233
2152.2	0.00179	-0.00396	0.00332	-0.00327
2154.13	-0.000218166	-0.00789	0.000170806	-0.00556
2156.06	-0.00401	-0.01143	-0.00371	-0.00903
2157.99	-0.000907388	-0.00649	0.000645931	-0.00549
2159.92	0.00956	0.00634	0.0128	0.00428
2161.85	0.01288	0.01029	0.01739	0.00649
2163.78	0.01194	0.00785	0.01559	0.00576
2165.7	0.01275	0.00787	0.01356	0.00591
2167.63	0.01278	0.00784	0.01333	0.00483
2169.56	0.01087	0.00637	0.0133	0.00384
2171.49	0.00799	0.00486	0.00915	0.00289
2173.42	0.00677	0.00345	0.00438	0.00106
2175.35	0.00788	0.00365	0.00598	0.000656716
2177.28	0.008	0.00467	0.00912	0.00208
2179.2	0.00707	0.004	0.00784	0.00211
2181.13	0.00858	0.00364	0.00897	0.00233
2183.06	0.01114	0.00508	0.01141	0.00398
2184.99	0.01191	0.00692	0.01213	0.00453
2186.92	0.01108	0.00705	0.01198	0.00459
2188.85	0.01057	0.00629	0.01142	0.00481
2190.77	0.01009	0.00586	0.00941	0.00414
2192.7	0.00966	0.00685	0.00817	0.00389
2194.63	0.01017	0.00686	0.00834	0.00368
2196.56	0.01029	0.00566	0.01008	0.00277
2198.49	0.00976	0.00515	0.01219	0.00155
2200.42	0.01019	0.0054	0.01208	0.0017
2202.34	0.0102	0.00596	0.01046	0.00224
2204.27	0.00917	0.00535	0.01064	0.00162
2206.2	0.00931	0.00553	0.01136	0.00209
2208.13	0.01018	0.00565	0.01122	0.00293
2210.06	0.00998	0.00566	0.01167	0.00333
2211.99	0.01078	0.00604	0.01114	0.00331
2213.92	0.01169	0.00655	0.0109	0.00334
2215.84	0.01051	0.00644	0.01089	0.00318
2217.77	0.01088	0.00656	0.01095	0.00334
2219.7	0.01103	0.00604	0.01191	0.00259
2221.63	0.00992	0.00611	0.0132	0.00239
2223.56	0.0097	0.00658	0.01489	0.00283
2225.49	0.01015	0.00616	0.01496	0.0022
2227.42	0.01084	0.00664	0.01445	0.00171
2229.34	0.01061	0.00636	0.01278	0.0013
2231.27	0.01	0.00579	0.01321	0.00124
2233.2	0.01047	0.00626	0.01629	0.00145
2235.13	0.01202	0.00694	0.01625	0.00175
2237.06	0.01176	0.00705	0.01389	0.00178
2238.99	0.01102	0.00687	0.01185	0.00203
2240.91	0.01114	0.00669	0.01025	0.00211
2242.84	0.0104	0.00692	0.01098	0.00241
2244.77	0.00891	0.00632	0.01187	0.00183
2246.7	0.00868	0.0064	0.01217	0.00151
2248.63	0.01008	0.00697	0.01306	0.00154
2250.56	0.01087	0.00656	0.01325	0.0012
2252.49	0.01115	0.00591	0.01344	0.00098201
2254.41	0.01202	0.00697	0.01438	0.00186
2256.34	0.01221	0.00843	0.01486	0.00308
2258.27	0.01104	0.00798	0.01385	0.0025
2260.2	0.01058	0.00756	0.01368	0.00205
2262.13	0.01073	0.00757	0.01559	0.00219
2264.06	0.0113	0.00761	0.01615	0.00252
2265.99	0.01239	0.0078	0.01541	0.00292
2267.91	0.01281	0.0083	0.0156	0.00333
2269.84	0.01273	0.00882	0.01468	0.00353
2271.77	0.01306	0.00928	0.01498	0.00369
2273.7	0.01277	0.00919	0.01583	0.00396
2275.63	0.01275	0.00898	0.01445	0.00434
2277.56	0.01374	0.00936	0.01385	0.00439
2279.49	0.01428	0.01001	0.01501	0.00469
2281.41	0.01443	0.0103	0.01677	0.00528
2283.34	0.01471	0.01087	0.01841	0.00597
2285.27	0.01475	0.01154	0.01806	0.00634
2287.2	0.01469	0.0114	0.01615	0.00634
2289.13	0.01489	0.01081	0.01483	0.00612
2291.06	0.01458	0.01063	0.01516	0.00597
2292.99	0.01409	0.01025	0.0158	0.00592
2294.91	0.01415	0.00994	0.01614	0.00573
2296.84	0.01414	0.00984	0.0165	0.0055
2298.77	0.01395	0.00948	0.01535	0.00545
2300.7	0.01401	0.00955	0.0152	0.0055
2302.63	0.01369	0.00977	0.01571	0.00534
2304.56	0.01333	0.00986	0.01486	0.00562
2306.48	0.01325	0.00999	0.01536	0.00575
2308.41	0.01319	0.0099	0.01592	0.00555
2310.34	0.01362	0.00982	0.01565	0.00566
2312.27	0.01437	0.01006	0.01675	0.00606
2314.2	0.01464	0.01024	0.01737	0.00605
2316.13	0.01474	0.0102	0.01747	0.00584
2318.05	0.01498	0.01041	0.01706	0.00633
2319.98	0.01543	0.01149	0.01691	0.0072
2321.91	0.01658	0.01309	0.01789	0.00833
2323.84	0.01709	0.01356	0.01837	0.00846
2325.77	0.01463	0.01117	0.01671	0.00606
2327.7	0.01234	0.00871	0.01503	0.00391
2329.63	0.01174	0.00782	0.01471	0.00324
2331.55	0.01194	0.00787	0.01392	0.00345
2333.48	0.01259	0.00787	0.013	0.00361
2335.41	0.01265	0.00776	0.014	0.00357
2337.34	0.01228	0.00764	0.01504	0.00359
2339.27	0.01229	0.00734	0.01467	0.00343
2341.2	0.01257	0.00735	0.01386	0.00381
2343.13	0.01198	0.00718	0.01387	0.00408
2345.05	0.01198	0.00763	0.01415	0.00416
2346.98	0.01273	0.00793	0.01355	0.00453
2348.91	0.01224	0.00756	0.01334	0.00442
2350.84	0.01152	0.00723	0.01322	0.00405
2352.77	0.01117	0.00703	0.01304	0.00398
2354.7	0.01054	0.00661	0.01384	0.00419
2356.62	0.01049	0.00627	0.01585	0.00361
2358.55	0.01121	0.00541	0.01571	0.0023
2360.48	0.01078	0.00535	0.01208	0.00214
2362.41	0.01017	0.00584	0.01043	0.00242
2364.34	0.01032	0.00533	0.00998	0.00237
2366.27	0.00992	0.00555	0.01076	0.00335
2368.2	0.01014	0.00687	0.01309	0.004
2370.12	0.01103	0.00682	0.01529	0.00358
2372.05	0.01107	0.00656	0.01693	0.00366
2373.98	0.01134	0.00684	0.01594	0.00412
2375.91	0.01216	0.00716	0.0149	0.00434
2377.84	0.01211	0.00703	0.01524	0.00419
2379.77	0.0118	0.00689	0.01515	0.00394
2381.7	0.01208	0.00705	0.01462	0.00382
2383.62	0.01238	0.00722	0.01421	0.00388
2385.55	0.01257	0.00734	0.01415	0.0041
2387.48	0.01289	0.00736	0.01387	0.00421
2389.41	0.01279	0.0072	0.01354	0.00402
2391.34	0.01255	0.00737	0.01376	0.00396
2393.27	0.01255	0.00753	0.01372	0.0041
2395.2	0.01235	0.00737	0.01375	0.00396
2397.12	0.01216	0.00741	0.01356	0.0037
2399.05	0.0124	0.0075	0.01371	0.00363
2400.98	0.01249	0.00729	0.01483	0.00363
2402.91	0.01237	0.00731	0.01485	0.00347
2404.84	0.01261	0.0074	0.0145	0.00325
2406.77	0.01306	0.00774	0.01513	0.00358
2408.7	0.01325	0.00814	0.01572	0.00412
2410.62	0.01343	0.00811	0.01568	0.00396
2412.55	0.01357	0.00806	0.01509	0.00371
2414.48	0.01324	0.00796	0.01457	0.00371
2416.41	0.01282	0.00783	0.0148	0.00385
2418.34	0.01264	0.00795	0.01525	0.00378
2420.27	0.0127	0.00808	0.0152	0.0035
2422.19	0.01303	0.00821	0.01486	0.00329
2424.12	0.01346	0.00828	0.01374	0.0036
2426.05	0.01334	0.00836	0.01292	0.0036
2427.98	0.01312	0.00859	0.01445	0.00355
2429.91	0.01309	0.00854	0.01637	0.00368
2431.84	0.01295	0.00855	0.01709	0.00386
2433.76	0.01324	0.009	0.01705	0.004
2435.69	0.01393	0.00884	0.01674	0.00414
2437.62	0.01451	0.00871	0.01745	0.0043
2439.55	0.01445	0.00885	0.01694	0.00427
2441.48	0.01424	0.00911	0.01601	0.00422
2443.41	0.01378	0.00911	0.01702	0.00439
2445.34	0.01338	0.0091	0.01737	0.00433
2447.26	0.01379	0.00946	0.01761	0.00434
2449.19	0.01447	0.00965	0.0186	0.00461
2451.12	0.01498	0.00955	0.01852	0.00459
2453.05	0.01559	0.00926	0.01816	0.00426
2454.98	0.01563	0.00935	0.01782	0.00436
2456.91	0.01518	0.00971	0.0173	0.00459
2458.84	0.01481	0.00926	0.01743	0.00456
2460.76	0.01432	0.00908	0.01688	0.0044
2462.69	0.01429	0.00925	0.01544	0.00414
2464.62	0.01491	0.00931	0.01629	0.004
2466.55	0.0152	0.00943	0.01725	0.00397
2468.48	0.01498	0.00946	0.01612	0.00399
2470.41	0.01502	0.00973	0.01627	0.00393
2472.34	0.0149	0.00995	0.01649	0.00376
2474.26	0.01485	0.00983	0.01551	0.00388
2476.19	0.01474	0.00964	0.01604	0.00387
2478.12	0.01477	0.00981	0.01736	0.00395
2480.05	0.01512	0.0098	0.0176	0.00399
2481.98	0.01538	0.0096	0.01792	0.00369
2483.91	0.01541	0.00958	0.01801	0.00358
2485.83	0.01536	0.0096	0.01743	0.00374
2487.76	0.01531	0.00978	0.01701	0.00384
2489.69	0.01523	0.01002	0.01674	0.00374
2491.62	0.01531	0.01002	0.01771	0.00383
2493.55	0.01534	0.01007	0.01828	0.00391
2495.48	0.01529	0.01015	0.01765	0.00395
2497.41	0.01533	0.01	0.01739	0.00407
2499.33	0.01538	0.01009	0.01771	0.00409
2501.26	0.01546	0.01018	0.01823	0.00382
2503.19	0.01598	0.01022	0.01845	0.00394
2505.12	0.01617	0.0101	0.01812	0.00419
2507.05	0.01587	0.01031	0.01773	0.00403
2508.98	0.01568	0.0104	0.01721	0.00391
2510.91	0.01565	0.01023	0.01755	0.00392
2512.83	0.0156	0.01026	0.01814	0.00385
2514.76	0.01565	0.01032	0.01827	0.00389
2516.69	0.01572	0.01035	0.01817	0.00397
2518.62	0.016	0.01051	0.01812	0.00417
2520.55	0.01617	0.01044	0.0184	0.00429
2522.48	0.01601	0.01052	0.0185	0.0042
2524.41	0.01587	0.01054	0.01836	0.00418
2526.33	0.01572	0.0105	0.0184	0.00402
2528.26	0.01581	0.01057	0.01837	0.00403
2530.19	0.01621	0.01064	0.01831	0.00414
2532.12	0.01626	0.01075	0.01852	0.0042
2534.05	0.0164	0.01081	0.01913	0.00429
2535.98	0.01664	0.01073	0.01926	0.0042
2537.9	0.01645	0.01077	0.01933	0.00409
2539.83	0.01639	0.01087	0.01976	0.00417
2541.76	0.01646	0.01074	0.02002	0.00405
2543.69	0.01646	0.01081	0.01998	0.00403
2545.62	0.01661	0.01102	0.01968	0.00422
2547.55	0.01673	0.0112	0.01945	0.00419
2549.47	0.01663	0.01118	0.01942	0.00403
2551.4	0.01672	0.01095	0.01921	0.00401
2553.33	0.0171	0.01099	0.01934	0.00407
2555.26	0.01716	0.01107	0.01975	0.00416
2557.19	0.01708	0.01123	0.02002	0.00427
2559.12	0.01738	0.0115	0.01997	0.00437
2561.05	0.01745	0.01146	0.01991	0.00428
2562.97	0.01728	0.01147	0.01992	0.00422
2564.9	0.01746	0.01163	0.02013	0.00433
2566.83	0.01759	0.0118	0.0204	0.00438
2568.76	0.01758	0.01198	0.02047	0.00431
2570.69	0.01768	0.01212	0.02041	0.00423
2572.62	0.01796	0.01222	0.02059	0.00437
2574.55	0.01815	0.01219	0.02076	0.00451
2576.47	0.01811	0.01223	0.02103	0.00462
2578.4	0.01813	0.01236	0.0212	0.00467
2580.33	0.01839	0.01255	0.02134	0.00477
2582.26	0.01848	0.0127	0.02136	0.00479
2584.19	0.01842	0.01282	0.02144	0.0048
2586.12	0.01846	0.01291	0.02161	0.00486
2588.05	0.01871	0.01287	0.0216	0.00484
2589.97	0.01896	0.01291	0.02168	0.00494
2591.9	0.01897	0.01304	0.02186	0.00496
2593.83	0.01897	0.01315	0.02192	0.00493
2595.76	0.01924	0.01331	0.0223	0.00502
2597.69	0.0194	0.01341	0.02251	0.00508
2599.62	0.01929	0.01345	0.02246	0.00502
2601.54	0.01935	0.01357	0.02244	0.00503
2603.47	0.0196	0.01374	0.02258	0.00511
2605.4	0.0198	0.01392	0.02282	0.00519
2607.33	0.01997	0.01394	0.02299	0.00518
2609.26	0.01992	0.01391	0.02299	0.00511
2611.19	0.01994	0.01403	0.02311	0.00519
2613.11	0.02004	0.0141	0.02326	0.00525
2615.04	0.02017	0.01416	0.0234	0.00528
2616.97	0.02032	0.01433	0.02351	0.00535
2618.9	0.02043	0.01441	0.02359	0.00534
2620.83	0.02059	0.01447	0.02373	0.00537
2622.76	0.02071	0.01463	0.02401	0.00543
2624.69	0.02076	0.01469	0.02419	0.00534
2626.61	0.02081	0.01479	0.0243	0.00533
2628.54	0.02094	0.01497	0.02439	0.00544
2630.47	0.02108	0.01503	0.02448	0.00549
2632.4	0.02116	0.01513	0.02456	0.00548
2634.33	0.02134	0.0153	0.02474	0.00543
2636.26	0.02148	0.01533	0.02496	0.00544
2638.19	0.0216	0.01537	0.02514	0.00545
2640.11	0.02165	0.01538	0.02518	0.00532
2642.04	0.02177	0.01548	0.02526	0.00527
2643.97	0.02189	0.01566	0.02548	0.00532
2645.9	0.02197	0.01576	0.02565	0.00529
2647.83	0.02205	0.01579	0.0257	0.00518
2649.76	0.02213	0.01588	0.02578	0.00509
2651.69	0.02222	0.01597	0.02587	0.00507
2653.61	0.02231	0.016	0.02594	0.00502
2655.54	0.02234	0.01598	0.02597	0.00493
2657.47	0.02236	0.01593	0.02598	0.00476
2659.4	0.02233	0.01581	0.02594	0.00454
2661.33	0.02211	0.01554	0.02579	0.00419
2663.26	0.02176	0.01522	0.02552	0.0038
2665.18	0.02153	0.01498	0.02529	0.00348
2667.11	0.02141	0.01487	0.0251	0.00328
2669.04	0.02142	0.01485	0.02512	0.00321
2670.97	0.02158	0.01494	0.02529	0.00327
2672.9	0.02171	0.01505	0.02542	0.00331
2674.83	0.02176	0.01505	0.02546	0.00322
2676.76	0.02179	0.01504	0.02548	0.00316
2678.68	0.02186	0.01513	0.0256	0.00316
2680.61	0.02199	0.01522	0.02578	0.00319
2682.54	0.02212	0.0153	0.02594	0.00317
2684.47	0.02216	0.01537	0.02598	0.0031
2686.4	0.02217	0.01545	0.02598	0.00308
2688.33	0.02227	0.0155	0.02608	0.00314
2690.26	0.02245	0.01557	0.0262	0.00316
2692.18	0.02255	0.01563	0.02639	0.00315
2694.11	0.02267	0.01573	0.02664	0.00316
2696.04	0.02274	0.01581	0.02664	0.00313
2697.97	0.02275	0.01587	0.02652	0.00311
2699.9	0.02288	0.01593	0.02652	0.00313
2701.83	0.02301	0.01604	0.02668	0.00315
2703.76	0.02308	0.01615	0.02691	0.00318
2705.68	0.0231	0.01619	0.02699	0.0031
2707.61	0.02316	0.01629	0.02704	0.00307
2709.54	0.02324	0.01636	0.02717	0.00309
2711.47	0.02336	0.01644	0.02739	0.00313
2713.4	0.02347	0.01649	0.02746	0.00308
2715.33	0.02355	0.01654	0.0275	0.00306
2717.25	0.02371	0.01665	0.02763	0.00313
2719.18	0.02388	0.01671	0.02774	0.00317
2721.11	0.02388	0.0168	0.02792	0.00314
2723.04	0.02386	0.0169	0.02811	0.00314
2724.97	0.02395	0.01697	0.02813	0.00315
2726.9	0.02407	0.01707	0.02817	0.00313
2728.82	0.02417	0.01709	0.02839	0.00313
2730.75	0.02432	0.01714	0.02857	0.00314
2732.68	0.02437	0.01722	0.0286	0.00312
2734.61	0.02448	0.01728	0.02866	0.00318
2736.54	0.02454	0.01735	0.02877	0.00321
2738.47	0.02454	0.01746	0.02899	0.00317
2740.4	0.02463	0.0175	0.02908	0.00318
2742.32	0.02477	0.01753	0.02905	0.00322
2744.25	0.0248	0.01761	0.02918	0.00323
2746.18	0.02477	0.01767	0.02932	0.00318
2748.11	0.0249	0.01773	0.02943	0.00317
2750.04	0.02504	0.0178	0.02964	0.00316
2751.97	0.02507	0.01785	0.02962	0.00311
2753.9	0.02513	0.01794	0.02964	0.00312
2755.82	0.02522	0.01803	0.0299	0.00315
2757.75	0.02531	0.01805	0.0301	0.00315
2759.68	0.02549	0.0181	0.03021	0.00323
2761.61	0.02562	0.01815	0.03033	0.00325
2763.54	0.02571	0.0183	0.0305	0.00322
2765.47	0.02579	0.01838	0.0307	0.0032
2767.39	0.02583	0.01844	0.03067	0.0032
2769.32	0.02603	0.01856	0.03065	0.00317
2771.25	0.02619	0.01863	0.03063	0.00313
2773.18	0.02629	0.01871	0.03067	0.00318
2775.11	0.02637	0.01883	0.03102	0.00325
2777.04	0.02648	0.0189	0.03146	0.00324
2778.97	0.02658	0.01899	0.03161	0.00323
2780.89	0.02664	0.01907	0.03149	0.00325
2782.82	0.0268	0.01914	0.03138	0.00319
2784.75	0.02702	0.01931	0.03143	0.00317
2786.68	0.02712	0.01944	0.03149	0.00324
2788.61	0.02727	0.01952	0.0318	0.00325
2790.54	0.02742	0.01963	0.03202	0.00327
2792.47	0.02737	0.01973	0.03213	0.00321
2794.39	0.02745	0.01986	0.03234	0.00325
2796.32	0.02766	0.01999	0.03248	0.00332
2798.25	0.02775	0.02005	0.03284	0.00327
2800.18	0.02795	0.02016	0.03302	0.00332
2802.11	0.02812	0.02023	0.03297	0.00336
2804.04	0.02814	0.0203	0.03334	0.0033
2805.97	0.0282	0.02041	0.03345	0.00325
2807.89	0.02837	0.02051	0.03355	0.00321
2809.82	0.02854	0.02068	0.0337	0.00339
2811.75	0.02865	0.02083	0.03368	0.00339
2813.68	0.02876	0.02089	0.03376	0.00328
2815.61	0.02888	0.02097	0.03394	0.00334
2817.54	0.02905	0.02118	0.03418	0.00337
2819.47	0.02919	0.02134	0.0343	0.00341
2821.39	0.02925	0.02137	0.03449	0.00345
2823.32	0.02935	0.02142	0.03462	0.00348
2825.25	0.02949	0.02161	0.03467	0.00346
2827.18	0.02966	0.02179	0.03519	0.00349
2829.11	0.02986	0.02188	0.03529	0.00354
2831.04	0.03006	0.02196	0.03535	0.00347
2832.96	0.03023	0.02213	0.03563	0.00348
2834.89	0.03037	0.02232	0.03553	0.00361
2836.82	0.03048	0.02241	0.03584	0.00366
2838.75	0.03071	0.02243	0.03625	0.00374
2840.68	0.03106	0.0227	0.03648	0.00404
2842.61	0.03134	0.02297	0.03696	0.00439
2844.53	0.03169	0.02311	0.03723	0.00472
2846.46	0.03226	0.02335	0.03788	0.00527
2848.39	0.03277	0.02375	0.03874	0.00573
2850.32	0.03308	0.02417	0.03932	0.00566
2852.25	0.03338	0.02455	0.03966	0.00524
2854.18	0.03364	0.02486	0.03979	0.00482
2856.11	0.03377	0.02512	0.03994	0.00456
2858.03	0.03386	0.0252	0.04033	0.0044
2859.96	0.03389	0.02517	0.04052	0.00426
2861.89	0.03389	0.02505	0.04006	0.00407
2863.82	0.03396	0.02506	0.03979	0.00407
2865.75	0.03399	0.02518	0.0401	0.0041
2867.68	0.03389	0.0252	0.04003	0.004
2869.61	0.03388	0.02525	0.04011	0.00407
2871.53	0.03391	0.02533	0.04034	0.00408
2873.46	0.03409	0.02549	0.04007	0.00398
2875.39	0.03447	0.02574	0.03979	0.00402
2877.32	0.03478	0.02571	0.03984	0.00403
2879.25	0.03483	0.0257	0.04028	0.004
2881.18	0.03471	0.02579	0.04081	0.004
2883.11	0.03467	0.0259	0.04111	0.00407
2885.03	0.03483	0.02593	0.04138	0.00415
2886.96	0.03493	0.02586	0.04163	0.00411
2888.89	0.03518	0.02603	0.04173	0.00414
2890.82	0.03549	0.02634	0.04187	0.00426
2892.75	0.03557	0.02636	0.04203	0.00421
2894.68	0.03557	0.0264	0.04216	0.00419
2896.61	0.03562	0.02673	0.04231	0.00428
2898.53	0.03569	0.02714	0.04234	0.00446
2900.46	0.03597	0.0272	0.04242	0.0046
2902.39	0.03646	0.02732	0.04263	0.0047
2904.32	0.03689	0.02758	0.04287	0.00484
2906.25	0.03733	0.02786	0.04332	0.00505
2908.18	0.03756	0.02814	0.04382	0.00523
2910.1	0.03761	0.02827	0.04433	0.0055
2912.03	0.03786	0.02851	0.045	0.00598
2913.96	0.03809	0.02886	0.04579	0.00652
2915.89	0.0384	0.02916	0.04647	0.00685
2917.82	0.03903	0.02957	0.04663	0.00686
2919.75	0.03963	0.03007	0.04684	0.00664
2921.68	0.03996	0.0305	0.04755	0.00631
2923.6	0.04033	0.03083	0.04836	0.00604
2925.53	0.04063	0.03107	0.04902	0.00581
2927.46	0.04067	0.03129	0.04931	0.00556
2929.39	0.0408	0.03143	0.0492	0.00537
2931.32	0.04094	0.03149	0.04925	0.00524
2933.25	0.04088	0.0314	0.04915	0.00494
2935.18	0.04074	0.0312	0.04849	0.00473
2937.1	0.04056	0.0311	0.04809	0.00472
2939.03	0.04041	0.03113	0.04781	0.00465
2940.96	0.04024	0.031	0.04763	0.00451
2942.89	0.04	0.0307	0.04814	0.00438
2944.82	0.03968	0.03049	0.0485	0.00432
2946.75	0.03965	0.03052	0.04842	0.00438
2948.67	0.03971	0.03066	0.04828	0.00438
2950.6	0.03975	0.03078	0.04778	0.00435
2952.53	0.0402	0.03084	0.04772	0.00445
2954.46	0.04068	0.03099	0.04814	0.00445
2956.39	0.04067	0.03116	0.0483	0.00433
2958.32	0.04033	0.03108	0.0485	0.00431
2960.24	0.04032	0.03113	0.0489	0.0043
2962.17	0.04057	0.03134	0.04919	0.00429
2964.1	0.04056	0.03131	0.049	0.00413
2966.03	0.0405	0.03125	0.04847	0.00405
2967.96	0.0405	0.03124	0.04797	0.00394
2969.89	0.04029	0.03125	0.04775	0.00377
2971.82	0.04008	0.03132	0.04764	0.00378
2973.74	0.04005	0.03124	0.04767	0.00389
2975.67	0.04011	0.03116	0.0477	0.0039
2977.6	0.04031	0.03137	0.04761	0.0039
2979.53	0.04036	0.03127	0.04768	0.00383
2981.46	0.04015	0.03103	0.04752	0.00372
2983.39	0.03997	0.03103	0.04724	0.00365
2985.32	0.0398	0.03104	0.04725	0.00355
2987.24	0.03955	0.03103	0.04743	0.0036
2989.17	0.03957	0.03095	0.04765	0.00361
2991.1	0.03974	0.0308	0.0477	0.00345
2993.03	0.03963	0.03073	0.04713	0.00342
2994.96	0.0394	0.03081	0.04654	0.00353
2996.89	0.03932	0.03078	0.04672	0.00354
2998.82	0.03935	0.03064	0.04692	0.00357
3000.74	0.03944	0.03064	0.0468	0.00353
3002.67	0.03954	0.03056	0.04707	0.00356
3004.6	0.03942	0.03039	0.04727	0.00344
3006.53	0.03928	0.03035	0.04745	0.00342
3008.46	0.03905	0.03031	0.04747	0.00347
3010.39	0.03885	0.0303	0.04725	0.00339
3012.32	0.03901	0.03042	0.04744	0.00344
3014.24	0.03917	0.03031	0.04761	0.0035
3016.17	0.03922	0.03033	0.0478	0.00343
3018.1	0.03937	0.03058	0.04824	0.00337
3020.03	0.03938	0.03066	0.04842	0.00344
3021.96	0.03924	0.03064	0.04846	0.0034
3023.89	0.03932	0.03072	0.04832	0.00337
3025.81	0.03941	0.03085	0.04825	0.00338
3027.74	0.03956	0.03091	0.04825	0.00339
3029.67	0.03965	0.03095	0.04836	0.00335
3031.6	0.03962	0.03109	0.04893	0.00341
3033.53	0.03964	0.03119	0.04937	0.0035
3035.46	0.03989	0.03136	0.04934	0.00356
3037.39	0.04003	0.03147	0.04904	0.00357
3039.31	0.04018	0.03155	0.04871	0.00347
3041.24	0.0404	0.03166	0.04873	0.00345
3043.17	0.04049	0.03172	0.04899	0.00343
3045.1	0.04045	0.03181	0.04935	0.00338
3047.03	0.04049	0.03191	0.04954	0.00339
3048.96	0.04066	0.03203	0.0496	0.00341
3050.89	0.04083	0.03217	0.04968	0.00343
3052.81	0.0411	0.03235	0.05003	0.00346
3054.74	0.04127	0.03239	0.05042	0.0034
3056.67	0.04137	0.03247	0.05054	0.00347
3058.6	0.0416	0.03268	0.05059	0.0036
3060.53	0.04165	0.03281	0.05072	0.00358
3062.46	0.0416	0.03292	0.05091	0.00353
3064.38	0.04181	0.03312	0.05114	0.00356
3066.31	0.04203	0.0332	0.05126	0.00352
3068.24	0.04217	0.0333	0.0513	0.00355
3070.17	0.04233	0.03341	0.05116	0.0036
3072.1	0.04237	0.03345	0.05126	0.00351
3074.03	0.04238	0.03362	0.05163	0.00349
3075.95	0.04246	0.03377	0.05161	0.00347
3077.88	0.04254	0.03384	0.05164	0.00339
3079.81	0.04258	0.03394	0.05185	0.00345
3081.74	0.04278	0.0341	0.05186	0.00354
3083.67	0.04295	0.03422	0.05193	0.00355
3085.6	0.04298	0.03425	0.05208	0.00351
3087.53	0.04302	0.03428	0.05226	0.00349
3089.45	0.04296	0.0343	0.05233	0.00345
3091.38	0.04298	0.03446	0.05257	0.00348
3093.31	0.04308	0.03466	0.05275	0.00352
3095.24	0.04325	0.03472	0.05281	0.00346
3097.17	0.04345	0.03483	0.05287	0.00348
3099.1	0.04356	0.03497	0.05288	0.00352
3101.03	0.04363	0.03498	0.05295	0.00353
3102.95	0.04365	0.03501	0.05303	0.00358
3104.88	0.04374	0.03505	0.0531	0.00363
3106.81	0.04381	0.03505	0.05333	0.00359
3108.74	0.04385	0.03505	0.0534	0.00344
3110.67	0.04395	0.03517	0.05342	0.00347
3112.6	0.04405	0.03525	0.05357	0.00354
3114.53	0.04405	0.03524	0.05364	0.00344
3116.45	0.04413	0.03539	0.0538	0.00349
3118.38	0.04421	0.03558	0.05388	0.00354
3120.31	0.04429	0.03566	0.05389	0.0035
3122.24	0.04444	0.03571	0.05397	0.00356
3124.17	0.0446	0.03576	0.05408	0.00363
3126.1	0.04463	0.03579	0.0542	0.00357
3128.03	0.04462	0.03582	0.05443	0.00344
3129.95	0.04479	0.03601	0.0547	0.00349
3131.88	0.04499	0.0362	0.0549	0.00364
3133.81	0.045	0.03629	0.05503	0.00371
3135.74	0.04501	0.03631	0.0552	0.00365
3137.67	0.04506	0.03632	0.05515	0.00355
3139.59	0.04514	0.03636	0.05517	0.00356
3141.52	0.04522	0.03647	0.05531	0.00358
3143.45	0.04524	0.03653	0.05543	0.00357
3145.38	0.04531	0.03658	0.05558	0.00363
3147.31	0.04544	0.03666	0.05574	0.00371
3149.24	0.04555	0.0368	0.05587	0.00371
3151.17	0.04569	0.03698	0.05602	0.0037
3153.09	0.04573	0.03695	0.05607	0.00364
3155.02	0.04572	0.03689	0.05611	0.00359
3156.95	0.04584	0.03698	0.05628	0.00359
3158.88	0.04599	0.0371	0.05645	0.00364
3160.81	0.04605	0.03723	0.05661	0.00366
3162.74	0.04614	0.03741	0.05685	0.00365
3164.67	0.04623	0.03746	0.05704	0.00366
3166.59	0.04624	0.03745	0.05706	0.00369
3168.52	0.04634	0.03761	0.0572	0.00373
3170.45	0.04642	0.03768	0.05732	0.00375
3172.38	0.04631	0.03768	0.05735	0.00373
3174.31	0.0462	0.03769	0.05738	0.00363
3176.24	0.04636	0.03774	0.05749	0.00368
3178.17	0.04648	0.03767	0.05765	0.0037
3180.09	0.04643	0.03771	0.05773	0.00374
3182.02	0.04648	0.03783	0.05788	0.00381
3183.95	0.04659	0.03787	0.05802	0.0038
3185.88	0.04669	0.03796	0.05809	0.00387
3187.81	0.0468	0.03808	0.05817	0.00393
3189.74	0.04687	0.03807	0.05826	0.00386
3191.66	0.04684	0.03794	0.05834	0.00382
3193.59	0.04684	0.03794	0.05837	0.00391
3195.52	0.04688	0.03803	0.05842	0.00396
3197.45	0.04688	0.0381	0.05852	0.00392
3199.38	0.04693	0.03815	0.05853	0.00386
3201.31	0.04697	0.03817	0.05854	0.00392
3203.24	0.0469	0.03809	0.05856	0.00391
3205.16	0.04688	0.03805	0.05869	0.00385
3207.09	0.04689	0.03802	0.05882	0.00384
3209.02	0.04693	0.03809	0.05897	0.00394
3210.95	0.04704	0.03816	0.05909	0.00405
3212.88	0.04702	0.03813	0.05902	0.00399
3214.81	0.04699	0.03805	0.05901	0.0039
3216.74	0.04693	0.03801	0.05908	0.00382
3218.66	0.04697	0.03802	0.05922	0.00381
3220.59	0.04709	0.03806	0.05935	0.00386
3222.52	0.04704	0.03804	0.05932	0.00393
3224.45	0.04702	0.0381	0.05944	0.0041
3226.38	0.0471	0.03814	0.05956	0.00413
3228.31	0.04714	0.03818	0.05946	0.00401
3230.24	0.04708	0.03818	0.05928	0.00398
3232.16	0.04706	0.03816	0.05929	0.00396
3234.09	0.04707	0.0381	0.05934	0.00391
3236.02	0.04713	0.03822	0.05947	0.00399
3237.95	0.04714	0.03835	0.05954	0.00403
3239.88	0.0471	0.0383	0.05945	0.00398
3241.81	0.04709	0.03826	0.05936	0.00398
3243.73	0.04718	0.03835	0.05956	0.00407
3245.66	0.04729	0.03847	0.05967	0.00417
3247.59	0.04735	0.03851	0.05954	0.00416
3249.52	0.04743	0.03847	0.05944	0.00412
3251.45	0.04734	0.03848	0.05942	0.00415
3253.38	0.04727	0.0385	0.05944	0.0042
3255.3	0.04723	0.03847	0.05953	0.00418
3257.23	0.04727	0.03848	0.05973	0.0042
3259.16	0.04737	0.03854	0.05984	0.00416
3261.09	0.04738	0.03859	0.05984	0.00414
3263.02	0.04732	0.03847	0.05989	0.00416
3264.95	0.04728	0.03836	0.05981	0.00415
3266.88	0.04715	0.03834	0.05954	0.00412
3268.8	0.04705	0.03835	0.05951	0.00418
3270.73	0.04697	0.03833	0.05976	0.00423
3272.66	0.04696	0.03843	0.06003	0.00424
3274.59	0.04699	0.03842	0.05988	0.00423
3276.52	0.04719	0.0384	0.05962	0.00434
3278.45	0.04717	0.03838	0.05952	0.00434
3280.38	0.047	0.03839	0.05961	0.00432
3282.3	0.04702	0.03847	0.05986	0.00434
3284.23	0.04699	0.03842	0.05973	0.00425
3286.16	0.04681	0.03818	0.05948	0.0041
3288.09	0.04679	0.03807	0.05934	0.00418
3290.02	0.04689	0.03814	0.05932	0.00428
3291.95	0.04685	0.03808	0.05958	0.00421
3293.88	0.04692	0.03804	0.0598	0.00422
3295.8	0.04682	0.03806	0.0598	0.00425
3297.73	0.04663	0.03812	0.05925	0.00426
3299.66	0.04651	0.03815	0.05866	0.00424
3301.59	0.04655	0.03809	0.05862	0.00417
3303.52	0.04663	0.03794	0.05879	0.00414
3305.45	0.04689	0.03794	0.05927	0.00421
3307.38	0.04699	0.03819	0.05972	0.00431
3309.3	0.04685	0.03827	0.05988	0.00426
3311.23	0.04674	0.03824	0.05965	0.00421
3313.16	0.04696	0.03822	0.05964	0.00417
3315.09	0.04702	0.03811	0.06004	0.00415
3317.02	0.04686	0.03818	0.05995	0.00418
3318.95	0.04694	0.03836	0.06001	0.0042
3320.88	0.04698	0.03832	0.06004	0.00418
3322.8	0.04676	0.0383	0.05991	0.00422
3324.73	0.04662	0.03832	0.05994	0.00422
3326.66	0.04687	0.03835	0.05967	0.00422
3328.59	0.04707	0.03829	0.05917	0.00419
3330.52	0.04694	0.03823	0.05915	0.00423
3332.45	0.04685	0.0382	0.05948	0.00422
3334.37	0.0469	0.03829	0.06004	0.00409
3336.3	0.04688	0.0383	0.06039	0.00398
3338.23	0.04687	0.03832	0.06041	0.00409
3340.16	0.04677	0.03859	0.05997	0.00414
3342.09	0.04682	0.03872	0.06004	0.00414
3344.02	0.0469	0.03851	0.06018	0.00411
3345.95	0.04681	0.03839	0.06002	0.00403
3347.87	0.04676	0.03849	0.06027	0.00396
3349.8	0.0469	0.03846	0.06003	0.00394
3351.73	0.04684	0.03826	0.05972	0.00403
3353.66	0.0467	0.03833	0.06021	0.00417
3355.59	0.04684	0.03853	0.06013	0.00422
3357.52	0.04704	0.03862	0.05984	0.00414
3359.44	0.0469	0.03867	0.05943	0.004
3361.37	0.04676	0.03858	0.05896	0.00402
3363.3	0.04692	0.03863	0.05913	0.00421
3365.23	0.04697	0.03849	0.0594	0.00408
3367.16	0.04663	0.03829	0.05972	0.00383
3369.09	0.04648	0.0385	0.06005	0.00399
3371.01	0.04656	0.03861	0.0598	0.00416
3372.94	0.0468	0.03853	0.05936	0.00409
3374.87	0.04701	0.03853	0.05897	0.00403
3376.8	0.04708	0.03858	0.05927	0.004
3378.73	0.04722	0.03873	0.05989	0.00407
3380.66	0.04713	0.03874	0.05976	0.00403
3382.59	0.04682	0.03873	0.05943	0.00392
3384.51	0.04662	0.03877	0.05927	0.00395
3386.44	0.04648	0.03861	0.05893	0.00411
3388.37	0.04641	0.03852	0.05868	0.00414
3390.3	0.04626	0.03852	0.05894	0.00391
3392.23	0.04619	0.03839	0.05923	0.00389
3394.16	0.04639	0.03813	0.05872	0.00404
3396.09	0.04644	0.03813	0.05834	0.00394
3398.01	0.04632	0.03831	0.05874	0.00398
3399.94	0.04619	0.03832	0.05924	0.00412
3401.87	0.04624	0.03829	0.05913	0.00402
3403.8	0.04616	0.03828	0.0588	0.00398
3405.73	0.04582	0.03828	0.05871	0.00405
3407.66	0.04573	0.0382	0.05866	0.004
3409.59	0.04584	0.03795	0.05875	0.00394
3411.51	0.04577	0.03805	0.05927	0.00399
3413.44	0.04559	0.03807	0.05886	0.00393
3415.37	0.04543	0.03786	0.05795	0.00379
3417.3	0.04517	0.03766	0.05749	0.0038
3419.23	0.04501	0.0377	0.05761	0.00392
3421.16	0.04506	0.03784	0.05797	0.004
3423.09	0.0451	0.03773	0.05773	0.00406
3425.01	0.04518	0.03754	0.05707	0.00391
3426.94	0.04518	0.0375	0.05736	0.00394
3428.87	0.04478	0.03752	0.05731	0.00399
3430.8	0.04451	0.03756	0.05654	0.00402
3432.73	0.0445	0.03747	0.05634	0.00406
3434.66	0.04444	0.03729	0.05669	0.004
3436.58	0.04432	0.03718	0.05676	0.00389
3438.51	0.04425	0.03713	0.05705	0.00384
3440.44	0.04423	0.03701	0.05794	0.00406
3442.37	0.04413	0.0368	0.05818	0.00425
3444.3	0.04382	0.03666	0.05713	0.00408
3446.23	0.04356	0.03647	0.056	0.00384
3448.16	0.04357	0.03631	0.0554	0.00384
3450.08	0.04336	0.0362	0.05506	0.00385
3452.01	0.04319	0.03613	0.05475	0.00381
3453.94	0.04327	0.03615	0.05474	0.0038
3455.87	0.0433	0.03593	0.05519	0.00384
3457.8	0.043	0.03565	0.05524	0.00375
3459.73	0.04272	0.03564	0.05439	0.00364
3461.66	0.04258	0.03569	0.05414	0.00387
3463.58	0.04231	0.03539	0.05429	0.0041
3465.51	0.04208	0.03517	0.05397	0.00405
3467.44	0.04206	0.0353	0.05389	0.00391
3469.37	0.04216	0.03524	0.05372	0.00389
3471.3	0.04224	0.03499	0.05297	0.00381
3473.23	0.04208	0.03486	0.05281	0.00368
3475.15	0.04175	0.03474	0.05286	0.00382
3477.08	0.04142	0.03471	0.05272	0.00383
3479.01	0.04121	0.03447	0.05275	0.00362
3480.94	0.04124	0.03425	0.05286	0.00373
3482.87	0.04131	0.03426	0.05283	0.00395
3484.8	0.04117	0.03411	0.05292	0.00391
3486.72	0.04083	0.03382	0.05261	0.00388
3488.65	0.04029	0.03361	0.05198	0.00381
3490.58	0.04008	0.03342	0.05167	0.00377
3492.51	0.03991	0.03326	0.05162	0.0037
3494.44	0.03971	0.03307	0.05152	0.00369
3496.37	0.04	0.03296	0.05083	0.00373
3498.3	0.04015	0.03274	0.05016	0.00369
3500.22	0.03967	0.03262	0.05027	0.00353
3502.15	0.03934	0.03249	0.04996	0.00347
3504.08	0.03927	0.03236	0.04967	0.00359
3506.01	0.03877	0.03226	0.04951	0.00366
3507.94	0.03847	0.03211	0.04899	0.00356
3509.87	0.03854	0.03184	0.0488	0.00362
3511.8	0.03836	0.03168	0.04926	0.00373
3513.72	0.0382	0.03154	0.04924	0.00372
3515.65	0.03801	0.03134	0.04901	0.00379
3517.58	0.0377	0.03113	0.04898	0.0038
3519.51	0.0375	0.03088	0.04851	0.00375
3521.44	0.03728	0.03071	0.04828	0.00372
3523.37	0.03695	0.0306	0.04812	0.00362
3525.3	0.03662	0.03028	0.04696	0.00346
3527.22	0.03663	0.03	0.04705	0.00344
3529.15	0.03667	0.02993	0.04749	0.00355
3531.08	0.03655	0.02974	0.04708	0.00359
3533.01	0.0363	0.02942	0.047	0.00352
3534.94	0.03591	0.02921	0.04645	0.00352
3536.87	0.03568	0.02905	0.04591	0.00369
3538.8	0.03533	0.02878	0.04604	0.0036
3540.72	0.03514	0.02869	0.04586	0.00353
3542.65	0.03489	0.02842	0.04528	0.00339
3544.58	0.03473	0.02811	0.04474	0.00326
3546.51	0.03492	0.02809	0.04433	0.00344
3548.44	0.03468	0.0279	0.04389	0.0036
3550.37	0.03409	0.02747	0.04381	0.00352
3552.29	0.03405	0.02726	0.04394	0.00347
3554.22	0.0338	0.02694	0.04349	0.00335
3556.15	0.0334	0.0267	0.0433	0.00333
3558.08	0.03311	0.02653	0.04281	0.00324
3560.01	0.03274	0.02624	0.04222	0.00308
3561.94	0.03233	0.026	0.04241	0.00305
3563.86	0.03172	0.0256	0.04191	0.003
3565.79	0.03137	0.02518	0.0414	0.00304
3567.72	0.03229	0.02519	0.04183	0.00317
3569.65	0.0324	0.02505	0.04111	0.00331
3571.58	0.03157	0.02466	0.04012	0.0033
3573.51	0.03079	0.02431	0.0399	0.0032
3575.44	0.03066	0.02419	0.04001	0.0031
3577.36	0.03045	0.02394	0.03946	0.00304
3579.29	0.0301	0.02378	0.03867	0.0032
3581.22	0.02995	0.02368	0.03824	0.00324
3583.15	0.0294	0.02336	0.03774	0.0031
3585.08	0.02851	0.02299	0.03742	0.00296
3587.01	0.02865	0.02284	0.03771	0.00306
3588.94	0.02914	0.0227	0.03783	0.00323
3590.86	0.02855	0.02249	0.03707	0.0032
3592.79	0.02805	0.02231	0.03623	0.00311
3594.72	0.02784	0.02194	0.03576	0.00299
3596.65	0.02779	0.02162	0.03562	0.00302
3598.58	0.02748	0.02146	0.03528	0.00304
3600.51	0.02727	0.02134	0.03516	0.00316
3602.43	0.0272	0.02107	0.03526	0.00317
3604.36	0.02678	0.02065	0.03508	0.00307
3606.29	0.02616	0.02022	0.03463	0.00309
3608.22	0.02612	0.02026	0.0344	0.00327
3610.15	0.0259	0.02019	0.03406	0.0032
3612.08	0.02538	0.01974	0.03328	0.00288
3614.01	0.02561	0.01955	0.03316	0.00281
3615.93	0.02517	0.01919	0.03262	0.00282
3617.86	0.02465	0.01884	0.03212	0.00288
3619.79	0.02526	0.01903	0.03246	0.00311
3621.72	0.02517	0.01906	0.0321	0.00326
3623.65	0.02428	0.01873	0.03148	0.00309
3625.58	0.02333	0.01826	0.03098	0.00282
3627.51	0.02279	0.01789	0.03071	0.00265
3629.43	0.02456	0.01824	0.03143	0.00302
3631.36	0.0241	0.01806	0.03066	0.00315
3633.29	0.0236	0.01786	0.03006	0.00313
3635.22	0.02368	0.01775	0.02981	0.00319
3637.15	0.02328	0.01753	0.02938	0.00324
3639.08	0.02318	0.01742	0.02916	0.00341
3641.01	0.02291	0.01738	0.0289	0.0035
3642.93	0.02255	0.01732	0.02868	0.00341
3644.86	0.02154	0.01691	0.02796	0.0031
3646.79	0.02096	0.01631	0.02742	0.00256
3648.72	0.02131	0.0163	0.02793	0.00255
3650.65	0.02249	0.01676	0.02875	0.00322
3652.58	0.02227	0.01666	0.02824	0.00342
3654.51	0.02141	0.01627	0.02729	0.0032
3656.43	0.02187	0.01645	0.02753	0.00325
3658.36	0.02183	0.01653	0.0275	0.00344
3660.29	0.02152	0.01638	0.02717	0.00354
3662.22	0.02135	0.01621	0.02696	0.00345
3664.15	0.02111	0.01597	0.02664	0.00328
3666.08	0.02069	0.01563	0.0263	0.00323
3668	0.02016	0.01543	0.02613	0.0031
3669.93	0.02105	0.01592	0.02664	0.00318
3671.86	0.02111	0.01603	0.02636	0.00337
3673.79	0.01975	0.01544	0.02544	0.00304
3675.72	0.02128	0.01593	0.02655	0.0034
3677.65	0.02126	0.01596	0.02643	0.00349
3679.57	0.02086	0.01586	0.02599	0.00352
3681.5	0.02079	0.01576	0.0257	0.00353
3683.43	0.0205	0.0155	0.02536	0.00339
3685.36	0.01982	0.01511	0.02495	0.00314
3687.29	0.01919	0.01494	0.02483	0.00291
3689.22	0.01951	0.01506	0.02508	0.00293
3691.15	0.02022	0.01537	0.02517	0.00335
3693.07	0.02042	0.01548	0.025	0.00353
3695	0.01998	0.01523	0.0245	0.00343
3696.93	0.01973	0.01508	0.0243	0.0034
3698.86	0.01934	0.01491	0.02403	0.00338
3700.79	0.01933	0.01488	0.02393	0.0034
3702.72	0.01968	0.015	0.02411	0.00342
3704.65	0.01951	0.01497	0.02394	0.00347
3706.57	0.0191	0.01471	0.02336	0.00347
3708.5	0.01869	0.01451	0.02304	0.0033
3710.43	0.01903	0.01459	0.02337	0.00334
3712.36	0.01986	0.01485	0.02395	0.00361
3714.29	0.01958	0.0148	0.02366	0.00364
3716.22	0.01906	0.01463	0.02313	0.00359
3718.14	0.01878	0.01456	0.02295	0.00355
3720.07	0.01872	0.01451	0.02291	0.00348
3722	0.01889	0.01447	0.02289	0.00342
3723.93	0.01893	0.01472	0.02297	0.00358
3725.86	0.01899	0.0148	0.02309	0.00366
3727.79	0.01935	0.01488	0.02322	0.00369
3729.72	0.01862	0.01455	0.02256	0.00344
3731.64	0.01827	0.01434	0.02229	0.0031
3733.57	0.01825	0.01434	0.02231	0.00285
3735.5	0.01899	0.01439	0.02278	0.00292
3737.43	0.01948	0.01463	0.02317	0.00337
3739.36	0.01919	0.01468	0.02292	0.00348
3741.29	0.01863	0.01449	0.02254	0.00342
3743.22	0.01807	0.01449	0.02221	0.0033
3745.14	0.01956	0.01499	0.02322	0.00362
3747.07	0.01863	0.01458	0.02272	0.00343
3749	0.01813	0.01456	0.02255	0.00321
3750.93	0.01923	0.01487	0.02316	0.0033
3752.86	0.02002	0.01509	0.02346	0.00361
3754.79	0.0194	0.01494	0.02306	0.00365
3756.72	0.01907	0.0148	0.02296	0.00356
3758.64	0.01927	0.01487	0.02324	0.00361
3760.57	0.01976	0.01513	0.02341	0.00387
3762.5	0.01939	0.01508	0.02292	0.00386
3764.43	0.0191	0.01509	0.02279	0.00376
3766.36	0.01942	0.0152	0.02325	0.00376
3768.29	0.0192	0.01505	0.02328	0.00369
3770.22	0.01976	0.0153	0.02355	0.00376
3772.14	0.01972	0.01539	0.02333	0.00386
3774.07	0.01947	0.01523	0.02315	0.00375
3776	0.01939	0.01508	0.02291	0.0036
3777.93	0.01922	0.01499	0.02288	0.00355
3779.86	0.01983	0.01524	0.02366	0.00384
3781.79	0.01961	0.01515	0.02328	0.00372
3783.71	0.01927	0.01492	0.02282	0.00335
3785.64	0.01964	0.01505	0.0232	0.00347
3787.57	0.01978	0.01529	0.02335	0.00373
3789.5	0.01971	0.01527	0.02333	0.00374
3791.43	0.01958	0.01518	0.02336	0.00368
3793.36	0.01927	0.01503	0.02312	0.00352
3795.28	0.01895	0.0148	0.02278	0.00317
3797.21	0.01938	0.01479	0.02316	0.00316
3799.14	0.01889	0.01449	0.02292	0.00295
3801.07	0.01943	0.01491	0.0233	0.00293
3803	0.02026	0.01553	0.02387	0.00346
3804.93	0.0193	0.01517	0.02323	0.00339
3806.86	0.01983	0.01545	0.02362	0.00355
3808.78	0.02014	0.01562	0.02405	0.00373
3810.71	0.01978	0.01551	0.02385	0.0037
3812.64	0.01954	0.01534	0.02364	0.0036
3814.57	0.01932	0.0151	0.02363	0.00332
3816.5	0.02013	0.01546	0.02428	0.00336
3818.43	0.01925	0.01523	0.02335	0.00318
3820.36	0.01931	0.01517	0.02319	0.00303
3822.28	0.02055	0.01553	0.02402	0.00332
3824.21	0.01964	0.01527	0.02307	0.00322
3826.14	0.01954	0.01542	0.02305	0.00332
3828.07	0.01988	0.01545	0.02382	0.00345
3830	0.01956	0.0151	0.02358	0.0032
3831.93	0.01962	0.01503	0.02346	0.00306
3833.86	0.01938	0.01503	0.02337	0.00317
3835.78	0.01924	0.01505	0.02325	0.00324
3837.71	0.01947	0.01521	0.02375	0.0033
3839.64	0.01959	0.0155	0.02424	0.00323
3841.57	0.01945	0.01564	0.02382	0.0033
3843.5	0.01981	0.01561	0.02402	0.00338
3845.43	0.02025	0.01554	0.02424	0.00338
3847.35	0.01996	0.01546	0.02396	0.00338
3849.28	0.01942	0.01519	0.02415	0.00326
3851.21	0.01855	0.01445	0.02407	0.00276
3853.14	0.0197	0.01539	0.02382	0.003
3855.07	0.02082	0.01625	0.02428	0.00352
3857	0.02067	0.01589	0.02446	0.00339
3858.93	0.02031	0.01584	0.02401	0.00331
3860.85	0.01964	0.01556	0.02359	0.00304
3862.78	0.01973	0.01545	0.02406	0.00282
3864.71	0.02022	0.01572	0.02435	0.00311
3866.64	0.01976	0.01559	0.02409	0.00334
3868.57	0.01913	0.01554	0.02334	0.00323
3870.5	0.02054	0.01598	0.02299	0.00337
3872.43	0.02037	0.01571	0.02322	0.00341
3874.35	0.02093	0.01591	0.02365	0.00346
3876.28	0.02063	0.01582	0.02338	0.00339
3878.21	0.01983	0.01538	0.02355	0.00315
3880.14	0.02042	0.01539	0.02401	0.00323
3882.07	0.02063	0.01548	0.02368	0.00331
3884	0.01987	0.01544	0.02344	0.00324
3885.93	0.02068	0.01599	0.0246	0.00338
3887.85	0.02029	0.01589	0.02507	0.00348
3889.78	0.01954	0.01574	0.02474	0.00345
3891.71	0.02044	0.0161	0.0247	0.00342
3893.64	0.02102	0.0161	0.02487	0.00339
3895.57	0.02063	0.01602	0.02417	0.00335
3897.49	0.02011	0.01571	0.02314	0.0032
3899.42	0.02008	0.01564	0.02344	0.00309
3901.35	0.02005	0.01575	0.024	0.00315
3903.28	0.02013	0.0159	0.02399	0.0033
3905.21	0.02066	0.01628	0.02492	0.00337
3907.14	0.02079	0.01625	0.02501	0.00336
3909.07	0.02079	0.01618	0.02473	0.00353
3910.99	0.02066	0.01619	0.02477	0.00338
3912.92	0.02044	0.0163	0.02488	0.0033
3914.85	0.02007	0.01626	0.02496	0.00335
3916.78	0.0204	0.01622	0.02546	0.00328
3918.71	0.02074	0.01635	0.02535	0.00327
3920.64	0.02086	0.01632	0.02563	0.00339
3922.57	0.02075	0.01601	0.02606	0.00338
3924.49	0.02109	0.01607	0.02564	0.00339
3926.42	0.02095	0.01618	0.02468	0.00332
3928.35	0.02048	0.01614	0.02433	0.00323
3930.28	0.0205	0.01614	0.02433	0.00327
3932.21	0.02076	0.01618	0.02444	0.00333
3934.14	0.0211	0.01646	0.02447	0.00339
3936.07	0.02112	0.01657	0.02462	0.00349
3937.99	0.02089	0.01641	0.02442	0.00347
3939.92	0.02059	0.01616	0.02405	0.00323
3941.85	0.02061	0.01609	0.02438	0.00306
3943.78	0.0208	0.01622	0.02487	0.00325
3945.71	0.0208	0.01617	0.02483	0.00336
3947.64	0.02095	0.01616	0.02461	0.00327
3949.57	0.0211	0.01623	0.02464	0.0032
3951.49	0.02125	0.0163	0.02528	0.00325
3953.42	0.02119	0.01632	0.02532	0.00327
3955.35	0.02096	0.01642	0.0252	0.00336
3957.28	0.02079	0.01653	0.02522	0.00343
3959.21	0.02063	0.01648	0.02471	0.00332
3961.14	0.02075	0.01654	0.02424	0.00331
3963.06	0.02112	0.01663	0.02435	0.00337
3964.99	0.02122	0.01655	0.02444	0.00338
3966.92	0.02106	0.0165	0.0245	0.00326
3968.85	0.02107	0.01656	0.02503	0.00324
3970.78	0.0212	0.01668	0.02524	0.00335
3972.71	0.02117	0.01663	0.0249	0.00343
3974.64	0.02111	0.01668	0.02489	0.00342
3976.56	0.02124	0.01683	0.02493	0.0034
3978.49	0.02129	0.01688	0.02519	0.00337
3980.42	0.02119	0.01682	0.02532	0.00336
3982.35	0.02114	0.0168	0.0252	0.00344
3984.28	0.02116	0.01676	0.02532	0.00355
3986.21	0.02117	0.01676	0.02548	0.00343
3988.14	0.02124	0.0167	0.02546	0.00323
3990.06	0.0215	0.0168	0.02548	0.00334
3991.99	0.0215	0.01681	0.02544	0.0034
3993.92	0.02132	0.01665	0.02553	0.00325
3995.85	0.02134	0.01667	0.02564	0.00326
3997.78	0.02137	0.01671	0.02582	0.00344
3999.71	0.0214	0.01673	0.02558	0.00347

## Sheet: Fig.3g
Reference		Flow-enabled		Flow-less		Matrix
m/z	Intensity (arb. units)	m/z	Intensity (arb. units)	m/z	Intensity (arb. units)	m/z	Intensity (arb. units)
55.499	96	55.499	148	55.499	326	55.499	79
55.501	97	55.501	146	55.501	253	55.501	64
55.504	80	55.504	151	55.504	236	55.504	79
55.507	77	55.507	126	55.506	291	55.506	65
55.509	97	55.509	146	55.509	356	55.509	57
55.512	81	55.512	166	55.511	340	55.511	65
55.514	94	55.514	193	55.514	288	55.514	78
55.517	82	55.517	212	55.516	267	55.516	84
55.519	81	55.519	165	55.519	250	55.519	73
55.522	85	55.522	170	55.522	247	55.522	85
55.525	72	55.525	152	55.524	264	55.524	72
55.527	104	55.527	154	55.527	281	55.527	82
55.53	115	55.53	160	55.529	300	55.529	74
55.532	116	55.532	130	55.532	334	55.532	72
55.535	96	55.535	151	55.534	331	55.534	66
55.537	106	55.537	123	55.537	350	55.537	71
55.54	128	55.54	112	55.539	337	55.539	73
55.542	145	55.542	157	55.542	326	55.542	67
55.545	125	55.545	107	55.545	249	55.545	70
55.548	96	55.548	112	55.547	281	55.547	75
55.55	98	55.55	114	55.55	326	55.55	82
55.553	84	55.553	108	55.552	280	55.552	63
55.555	83	55.555	131	55.555	222	55.555	55
55.558	97	55.558	156	55.557	235	55.557	74
55.56	122	55.56	124	55.56	221	55.56	69
55.563	94	55.563	103	55.562	231	55.562	83
55.565	108	55.565	127	55.565	202	55.565	75
55.568	103	55.568	134	55.568	249	55.568	89
55.571	66	55.571	145	55.57	282	55.57	81
55.573	72	55.573	162	55.573	229	55.573	83
55.576	88	55.576	185	55.575	209	55.575	83
55.578	83	55.578	178	55.578	273	55.578	103
55.581	80	55.581	164	55.58	236	55.58	86
55.583	96	55.583	177	55.583	223	55.583	93
55.586	98	55.586	167	55.585	223	55.585	50
55.589	96	55.589	187	55.588	233	55.588	89
55.591	77	55.591	182	55.591	253	55.591	66
55.594	71	55.594	186	55.593	224	55.593	87
55.596	105	55.596	161	55.596	219	55.596	81
55.599	111	55.599	205	55.598	201	55.598	66
55.601	125	55.601	254	55.601	230	55.601	66
55.604	95	55.604	219	55.603	267	55.603	74
55.606	84	55.606	250	55.606	270	55.606	74
55.609	76	55.609	307	55.609	220	55.609	92
55.612	73	55.612	296	55.611	199	55.611	65
55.614	89	55.614	256	55.614	252	55.614	91
55.617	93	55.617	232	55.616	257	55.616	66
55.619	92	55.619	242	55.619	274	55.619	75
55.622	86	55.622	264	55.621	319	55.621	80
55.624	96	55.624	220	55.624	246	55.624	77
55.627	98	55.627	178	55.626	190	55.626	72
55.63	97	55.63	152	55.629	185	55.629	68
55.632	73	55.632	183	55.632	216	55.632	73
55.635	87	55.635	171	55.634	257	55.634	60
55.637	86	55.637	206	55.637	327	55.637	78
55.64	67	55.64	196	55.639	339	55.639	74
55.642	69	55.642	220	55.642	341	55.642	59
55.645	91	55.645	265	55.644	310	55.644	85
55.647	84	55.647	276	55.647	271	55.647	79
55.65	96	55.65	315	55.649	289	55.649	94
55.653	76	55.653	302	55.652	325	55.652	91
55.655	81	55.655	325	55.655	338	55.655	100
55.658	82	55.658	283	55.657	325	55.657	79
55.66	96	55.66	256	55.66	320	55.66	78
55.663	71	55.663	193	55.662	323	55.662	71
55.665	83	55.665	185	55.665	307	55.665	78
55.668	88	55.668	199	55.667	265	55.667	73
55.671	137	55.671	192	55.67	249	55.67	90
55.673	120	55.673	182	55.672	233	55.672	117
55.676	108	55.676	125	55.675	231	55.675	104
55.678	98	55.678	163	55.678	264	55.678	74
55.681	105	55.681	207	55.68	278	55.68	93
55.683	87	55.683	216	55.683	267	55.683	75
55.686	86	55.686	196	55.685	261	55.685	71
55.689	77	55.689	165	55.688	260	55.688	68
55.691	91	55.691	177	55.69	290	55.69	72
55.694	81	55.694	175	55.693	330	55.693	77
55.696	82	55.696	184	55.695	291	55.695	92
55.699	57	55.699	161	55.698	299	55.698	77
55.701	98	55.701	177	55.701	345	55.701	77
55.704	73	55.704	174	55.703	300	55.703	73
55.706	97	55.706	158	55.706	284	55.706	68
55.709	94	55.709	148	55.708	347	55.708	61
55.712	92	55.712	174	55.711	390	55.711	72
55.714	88	55.714	179	55.713	358	55.713	99
55.717	108	55.717	153	55.716	288	55.716	85
55.719	106	55.719	112	55.719	240	55.719	65
55.722	120	55.722	135	55.721	245	55.721	82
55.724	108	55.724	120	55.724	268	55.724	66
55.727	114	55.727	137	55.726	284	55.726	81
55.73	118	55.73	150	55.729	260	55.729	79
55.732	116	55.732	158	55.731	298	55.731	88
55.735	78	55.735	130	55.734	268	55.734	81
55.737	90	55.737	202	55.736	273	55.736	71
55.74	89	55.74	177	55.739	244	55.739	68
55.742	101	55.742	210	55.742	301	55.742	83
55.745	70	55.745	242	55.744	288	55.744	77
55.748	92	55.748	265	55.747	269	55.747	79
55.75	85	55.75	218	55.749	251	55.749	70
55.753	82	55.753	248	55.752	295	55.752	71
55.755	79	55.755	252	55.754	345	55.754	79
55.758	91	55.758	199	55.757	300	55.757	84
55.76	96	55.76	156	55.759	384	55.759	114
55.763	68	55.763	177	55.762	462	55.762	133
55.765	84	55.765	129	55.765	390	55.765	100
55.768	87	55.768	140	55.767	312	55.767	73
55.771	83	55.771	118	55.77	277	55.77	95
55.773	75	55.773	128	55.772	346	55.772	78
55.776	96	55.776	148	55.775	320	55.775	74
55.778	69	55.778	175	55.777	298	55.777	90
55.781	80	55.781	165	55.78	246	55.78	76
55.783	97	55.783	204	55.783	267	55.783	73
55.786	87	55.786	219	55.785	296	55.785	68
55.789	94	55.789	218	55.788	296	55.788	80
55.791	86	55.791	229	55.79	294	55.79	61
55.794	95	55.794	196	55.793	303	55.793	79
55.796	102	55.796	148	55.795	294	55.795	75
55.799	118	55.799	151	55.798	317	55.798	78
55.801	85	55.801	126	55.8	323	55.8	75
55.804	92	55.804	137	55.803	303	55.803	60
55.807	91	55.807	147	55.806	241	55.806	86
55.809	71	55.809	149	55.808	255	55.808	72
55.812	75	55.812	156	55.811	283	55.811	71
55.814	85	55.814	141	55.813	292	55.813	73
55.817	74	55.817	113	55.816	240	55.816	78
55.819	82	55.819	146	55.818	229	55.818	75
55.822	81	55.822	125	55.821	257	55.821	72
55.825	88	55.825	129	55.824	274	55.824	85
55.827	81	55.827	181	55.826	259	55.826	56
55.83	109	55.83	174	55.829	255	55.829	70
55.832	121	55.832	165	55.831	243	55.831	70
55.835	108	55.835	179	55.834	209	55.834	76
55.837	71	55.837	233	55.836	224	55.836	61
55.84	83	55.84	240	55.839	282	55.839	76
55.843	88	55.843	248	55.841	322	55.841	60
55.845	109	55.845	223	55.844	355	55.844	88
55.848	96	55.848	201	55.847	295	55.847	93
55.85	78	55.85	208	55.849	249	55.849	62
55.853	76	55.853	178	55.852	280	55.852	58
55.855	77	55.855	192	55.854	333	55.854	96
55.858	102	55.858	197	55.857	319	55.857	86
55.86	104	55.86	191	55.859	269	55.859	74
55.863	69	55.863	191	55.862	208	55.862	81
55.866	70	55.866	186	55.865	229	55.865	99
55.868	69	55.868	157	55.867	279	55.867	72
55.871	74	55.871	163	55.87	302	55.87	85
55.873	70	55.873	167	55.872	277	55.872	75
55.876	84	55.876	198	55.875	247	55.875	78
55.878	102	55.878	195	55.877	276	55.877	56
55.881	78	55.881	212	55.88	249	55.88	68
55.884	70	55.884	139	55.882	189	55.882	68
55.886	72	55.886	136	55.885	189	55.885	71
55.889	98	55.889	162	55.888	196	55.888	65
55.891	74	55.891	152	55.89	201	55.89	86
55.894	81	55.894	141	55.893	248	55.893	49
55.896	94	55.896	156	55.895	297	55.895	64
55.899	70	55.899	168	55.898	303	55.898	73
55.902	110	55.902	151	55.9	305	55.9	81
55.904	73	55.904	141	55.903	304	55.903	86
55.907	94	55.907	164	55.906	283	55.906	84
55.909	80	55.909	182	55.908	278	55.908	98
55.912	89	55.912	209	55.911	257	55.911	74
55.914	75	55.914	226	55.913	280	55.913	83
55.917	86	55.917	253	55.916	250	55.916	60
55.92	51	55.92	216	55.918	205	55.918	59
55.922	94	55.922	202	55.921	207	55.921	99
55.925	74	55.925	221	55.923	197	55.923	100
55.927	103	55.927	214	55.926	196	55.926	88
55.93	99	55.93	195	55.929	200	55.929	89
55.932	114	55.932	177	55.931	238	55.931	64
55.935	117	55.935	222	55.934	228	55.934	98
55.938	95	55.938	222	55.936	203	55.936	83
55.94	60	55.94	156	55.939	224	55.939	109
55.943	112	55.943	168	55.941	206	55.941	109
55.945	72	55.945	190	55.944	220	55.944	73
55.948	79	55.948	315	55.947	271	55.947	102
55.95	75	55.95	335	55.949	271	55.949	81
55.953	92	55.953	263	55.952	307	55.952	74
55.956	88	55.956	198	55.954	333	55.954	74
55.958	108	55.958	172	55.957	306	55.957	80
55.961	79	55.961	154	55.959	296	55.959	80
55.963	88	55.963	127	55.962	323	55.962	88
55.966	83	55.966	147	55.965	352	55.965	79
55.968	85	55.968	152	55.967	333	55.967	70
55.971	91	55.971	164	55.97	338	55.97	66
55.974	69	55.974	173	55.972	316	55.972	67
55.976	74	55.976	131	55.975	298	55.975	56
55.979	89	55.979	130	55.977	309	55.977	62
55.981	70	55.981	137	55.98	290	55.98	68
55.984	87	55.984	142	55.982	299	55.982	79
55.986	92	55.986	175	55.985	312	55.985	62
55.989	89	55.989	168	55.988	293	55.988	78
55.992	88	55.992	180	55.99	320	55.99	112
55.994	86	55.994	193	55.993	329	55.993	82
55.997	81	55.997	182	55.995	365	55.995	67
55.999	77	55.999	208	55.998	354	55.998	57
56.002	83	56.002	165	56	299	56	65
56.004	89	56.004	137	56.003	236	56.003	86
56.007	96	56.007	157	56.006	223	56.006	90
56.01	75	56.01	169	56.008	221	56.008	88
56.012	75	56.012	169	56.011	209	56.011	104
56.015	83	56.015	230	56.013	193	56.013	124
56.017	81	56.017	275	56.016	176	56.016	141
56.02	87	56.02	324	56.018	184	56.018	101
56.022	113	56.022	289	56.021	213	56.021	87
56.025	142	56.025	257	56.024	222	56.024	89
56.028	117	56.028	257	56.026	191	56.026	75
56.03	127	56.03	203	56.029	296	56.029	77
56.033	129	56.033	168	56.031	342	56.031	75
56.035	136	56.035	180	56.034	301	56.034	80
56.038	102	56.038	168	56.036	224	56.036	100
56.04	84	56.04	188	56.039	212	56.039	76
56.043	83	56.043	158	56.042	218	56.042	64
56.046	81	56.046	150	56.044	236	56.044	82
56.048	75	56.048	155	56.047	235	56.047	67
56.051	71	56.051	146	56.049	199	56.049	82
56.053	95	56.053	163	56.052	201	56.052	54
56.056	80	56.056	195	56.054	212	56.054	75
56.058	90	56.058	237	56.057	194	56.057	79
56.061	91	56.061	194	56.059	184	56.059	79
56.064	107	56.064	162	56.062	188	56.062	86
56.066	120	56.066	167	56.065	182	56.065	91
56.069	87	56.069	193	56.067	218	56.067	88
56.071	91	56.071	193	56.07	249	56.07	96
56.074	83	56.074	176	56.072	267	56.072	76
56.076	87	56.076	191	56.075	321	56.075	92
56.079	81	56.079	253	56.077	286	56.077	71
56.082	83	56.082	242	56.08	280	56.08	64
56.084	72	56.084	188	56.083	260	56.083	85
56.087	87	56.087	138	56.085	299	56.085	83
56.089	95	56.089	138	56.088	320	56.088	62
56.092	83	56.092	153	56.09	342	56.09	74
56.094	78	56.094	145	56.093	307	56.093	61
56.097	95	56.097	158	56.095	316	56.095	87
56.1	97	56.1	173	56.098	334	56.098	74
56.102	84	56.102	166	56.101	345	56.101	71
56.105	109	56.105	166	56.103	307	56.103	74
56.107	91	56.107	187	56.106	280	56.106	65
56.11	96	56.11	179	56.108	352	56.108	65
56.112	101	56.112	151	56.111	440	56.111	53
56.115	87	56.115	138	56.113	440	56.113	46
56.118	90	56.118	148	56.116	428	56.116	74
56.12	110	56.12	199	56.119	458	56.119	63
56.123	110	56.123	248	56.121	422	56.121	86
56.125	105	56.125	210	56.124	392	56.124	73
56.128	88	56.128	208	56.126	311	56.126	76
56.131	103	56.131	196	56.129	350	56.129	60
56.133	77	56.133	182	56.131	336	56.131	68
56.136	84	56.136	199	56.134	402	56.134	66
56.138	89	56.138	185	56.137	468	56.137	80
56.141	75	56.141	165	56.139	446	56.139	90
56.143	75	56.143	192	56.142	450	56.142	73
56.146	83	56.146	193	56.144	482	56.144	88
56.149	96	56.149	196	56.147	456	56.147	79
56.151	86	56.151	214	56.149	399	56.149	83
56.154	78	56.154	229	56.152	390	56.152	72
56.156	98	56.156	241	56.155	387	56.155	77
56.159	89	56.159	318	56.157	413	56.157	63
56.161	87	56.161	315	56.16	524	56.16	87
56.164	91	56.164	304	56.162	492	56.162	60
56.167	66	56.167	200	56.165	460	56.165	59
56.169	94	56.169	154	56.167	437	56.167	67
56.172	84	56.172	120	56.17	414	56.17	86
56.174	87	56.174	164	56.173	425	56.173	70
56.177	62	56.177	137	56.175	442	56.175	73
56.179	94	56.179	145	56.178	419	56.178	73
56.182	79	56.182	171	56.18	431	56.18	53
56.185	111	56.185	167	56.183	469	56.183	84
56.187	69	56.187	164	56.185	447	56.185	71
56.19	90	56.19	146	56.188	376	56.188	74
56.192	70	56.192	171	56.191	319	56.191	66
56.195	103	56.195	200	56.193	312	56.193	94
56.197	89	56.197	175	56.196	242	56.196	59
56.2	94	56.2	173	56.198	194	56.198	67
56.203	72	56.203	183	56.201	211	56.201	86
56.205	80	56.205	174	56.203	276	56.203	81
56.208	70	56.208	201	56.206	294	56.206	71
56.21	64	56.21	219	56.209	317	56.209	73
56.213	90	56.213	156	56.211	307	56.211	71
56.216	105	56.216	157	56.214	311	56.214	77
56.218	113	56.218	144	56.216	280	56.216	63
56.221	117	56.221	129	56.219	314	56.219	79
56.223	105	56.223	139	56.221	308	56.221	79
56.226	113	56.226	206	56.224	297	56.224	64
56.228	95	56.228	243	56.227	323	56.227	63
56.231	94	56.231	193	56.229	332	56.229	64
56.234	104	56.234	150	56.232	277	56.232	75
56.236	80	56.236	168	56.234	221	56.234	73
56.239	73	56.239	168	56.237	262	56.237	76
56.241	88	56.241	128	56.239	323	56.239	57
56.244	95	56.244	108	56.242	294	56.242	73
56.246	102	56.246	118	56.245	346	56.245	74
56.249	81	56.249	128	56.247	362	56.247	69
56.252	86	56.252	124	56.25	283	56.25	67
56.254	100	56.254	129	56.252	305	56.252	82
56.257	107	56.257	181	56.255	317	56.255	89
56.259	107	56.259	204	56.257	288	56.257	72
56.262	108	56.262	175	56.26	313	56.26	71
56.264	97	56.264	174	56.263	362	56.263	62
56.267	74	56.267	168	56.265	325	56.265	62
56.27	74	56.27	149	56.268	300	56.268	99
56.272	116	56.272	168	56.27	354	56.27	78
56.275	82	56.275	203	56.273	354	56.273	84
56.277	77	56.277	229	56.275	320	56.275	68
56.28	81	56.28	212	56.278	300	56.278	79
56.283	108	56.283	197	56.281	284	56.281	86
56.285	103	56.285	257	56.283	285	56.283	71
56.288	104	56.288	300	56.286	234	56.286	84
56.29	104	56.29	256	56.288	194	56.288	79
56.293	77	56.293	236	56.291	190	56.291	66
56.295	75	56.295	201	56.293	162	56.293	77
56.298	116	56.298	206	56.296	148	56.296	62
56.301	146	56.301	193	56.299	183	56.299	74
56.303	160	56.303	168	56.301	200	56.301	82
56.306	130	56.306	180	56.304	246	56.304	85
56.308	109	56.308	201	56.306	357	56.306	91
56.311	110	56.311	197	56.309	314	56.309	81
56.313	117	56.313	218	56.311	301	56.311	79
56.316	76	56.316	174	56.314	375	56.314	64
56.319	81	56.319	157	56.317	431	56.317	73
56.321	83	56.321	171	56.319	365	56.319	87
56.324	87	56.324	194	56.322	398	56.322	84
56.326	91	56.326	188	56.324	397	56.324	62
56.329	92	56.329	156	56.327	365	56.327	85
56.332	78	56.332	149	56.329	297	56.329	64
56.334	112	56.334	129	56.332	252	56.332	79
56.337	89	56.337	134	56.335	228	56.335	63
56.339	84	56.339	111	56.337	259	56.337	81
56.342	81	56.342	127	56.34	276	56.34	75
56.344	97	56.344	149	56.342	275	56.342	92
56.347	88	56.347	176	56.345	308	56.345	66
56.35	89	56.35	176	56.347	338	56.347	89
56.352	79	56.352	161	56.35	321	56.35	67
56.355	94	56.355	164	56.353	292	56.353	69
56.357	72	56.357	203	56.355	291	56.355	67
56.36	65	56.36	249	56.358	310	56.358	75
56.363	85	56.363	203	56.36	260	56.36	75
56.365	82	56.365	179	56.363	275	56.363	58
56.368	89	56.368	129	56.365	314	56.365	80
56.37	89	56.37	114	56.368	314	56.368	73
56.373	66	56.373	128	56.371	338	56.371	77
56.375	75	56.375	162	56.373	351	56.373	67
56.378	84	56.378	140	56.376	323	56.376	71
56.381	98	56.381	157	56.378	328	56.378	77
56.383	91	56.383	210	56.381	302	56.381	75
56.386	82	56.386	212	56.384	237	56.384	100
56.388	83	56.388	224	56.386	275	56.386	73
56.391	95	56.391	212	56.389	261	56.389	57
56.393	112	56.393	216	56.391	227	56.391	64
56.396	99	56.396	192	56.394	239	56.394	88
56.399	93	56.399	217	56.396	240	56.396	71
56.401	85	56.401	170	56.399	233	56.399	81
56.404	82	56.404	150	56.402	257	56.402	77
56.406	90	56.406	172	56.404	267	56.404	71
56.409	92	56.409	190	56.407	233	56.407	73
56.412	80	56.412	305	56.409	234	56.409	68
56.414	62	56.414	253	56.412	231	56.412	84
56.417	79	56.417	208	56.414	194	56.414	74
56.419	115	56.419	189	56.417	191	56.417	82
56.422	98	56.422	196	56.42	228	56.42	101
56.424	102	56.424	167	56.422	287	56.422	73
56.427	106	56.427	158	56.425	323	56.425	74
56.43	82	56.43	152	56.427	274	56.427	83
56.432	90	56.432	234	56.43	266	56.43	65
56.435	87	56.435	256	56.432	250	56.432	72
56.437	90	56.437	211	56.435	257	56.435	75
56.44	71	56.44	232	56.438	237	56.438	64
56.443	94	56.443	218	56.44	266	56.44	78
56.445	84	56.445	191	56.443	303	56.443	75
56.448	118	56.448	205	56.445	343	56.445	72
56.45	100	56.45	164	56.448	343	56.448	68
56.453	130	56.453	224	56.45	319	56.45	75
56.455	105	56.455	225	56.453	303	56.453	67
56.458	104	56.458	236	56.456	296	56.456	78
56.461	97	56.461	178	56.458	348	56.458	77
56.463	102	56.463	164	56.461	351	56.461	70
56.466	115	56.466	177	56.463	347	56.463	80
56.468	92	56.468	193	56.466	281	56.466	97
56.471	97	56.471	187	56.469	271	56.469	120
56.474	91	56.474	172	56.471	289	56.471	112
56.476	73	56.476	188	56.474	284	56.474	101
56.479	79	56.479	235	56.476	215	56.476	106
56.481	103	56.481	229	56.479	225	56.479	89
56.484	101	56.484	292	56.481	206	56.481	75
56.486	71	56.486	306	56.484	212	56.484	66
56.489	103	56.489	295	56.487	191	56.487	72
56.492	102	56.492	218	56.489	230	56.489	75
56.494	65	56.494	176	56.492	266	56.492	73
56.497	96	56.497	156	56.494	307	56.494	79
56.499	101	56.499	141	56.497	253	56.497	82
56.502	89	56.502	125	56.499	223	56.499	62
56.505	83	56.505	155	56.502	203	56.502	74
56.507	73	56.507	128	56.505	224	56.505	63
56.51	66	56.51	197	56.507	249	56.507	87
56.512	70	56.512	258	56.51	250	56.51	60
56.515	79	56.515	221	56.512	264	56.512	56
56.517	71	56.517	213	56.515	202	56.515	67
56.52	86	56.52	243	56.518	200	56.518	82
56.523	93	56.523	213	56.52	246	56.52	59
56.525	100	56.525	191	56.523	233	56.523	68
56.528	91	56.528	211	56.525	251	56.525	68
56.53	105	56.53	203	56.528	225	56.528	84
56.533	121	56.533	217	56.53	319	56.53	64
56.536	117	56.536	221	56.533	391	56.533	72
56.538	87	56.538	192	56.536	339	56.536	77
56.541	75	56.541	203	56.538	275	56.538	83
56.543	104	56.543	171	56.541	274	56.541	72
56.546	94	56.546	170	56.543	315	56.543	86
56.548	111	56.548	202	56.546	338	56.546	85
56.551	128	56.551	180	56.548	292	56.548	74
56.554	155	56.554	200	56.551	241	56.551	68
56.556	115	56.556	205	56.554	235	56.554	95
56.559	102	56.559	191	56.556	217	56.556	78
56.561	95	56.561	201	56.559	203	56.559	74
56.564	65	56.564	197	56.561	184	56.561	81
56.567	63	56.567	260	56.564	245	56.564	87
56.569	75	56.569	286	56.567	290	56.567	71
56.572	106	56.572	263	56.569	283	56.569	81
56.574	76	56.574	237	56.572	281	56.572	81
56.577	105	56.577	207	56.574	281	56.574	58
56.579	73	56.579	184	56.577	316	56.577	66
56.582	96	56.582	195	56.579	303	56.579	76
56.585	62	56.585	183	56.582	304	56.582	61
56.587	69	56.587	169	56.585	240	56.585	82
56.59	85	56.59	148	56.587	256	56.587	66
56.592	99	56.592	159	56.59	197	56.59	55
56.595	75	56.595	154	56.592	149	56.592	57
56.598	77	56.598	179	56.595	186	56.595	69
56.6	89	56.6	223	56.597	193	56.597	72
56.603	57	56.603	317	56.6	168	56.6	73
56.605	79	56.605	281	56.603	175	56.603	63
56.608	92	56.608	236	56.605	208	56.605	72
56.611	64	56.611	189	56.608	184	56.608	94
56.613	78	56.613	161	56.61	189	56.61	73
56.616	98	56.616	163	56.613	204	56.613	74
56.618	76	56.618	136	56.616	220	56.616	83
56.621	68	56.621	96	56.618	216	56.618	101
56.623	74	56.623	151	56.621	236	56.621	88
56.626	77	56.626	157	56.623	209	56.623	81
56.629	93	56.629	180	56.626	190	56.626	86
56.631	89	56.631	158	56.628	171	56.628	45
56.634	94	56.634	158	56.631	175	56.631	84
56.636	76	56.636	136	56.634	183	56.634	78
56.639	92	56.639	140	56.636	216	56.636	83
56.642	84	56.642	94	56.639	249	56.639	70
56.644	70	56.644	136	56.641	243	56.641	85
56.647	74	56.647	118	56.644	210	56.644	80
56.649	87	56.649	171	56.647	233	56.647	87
56.652	80	56.652	135	56.649	214	56.649	76
56.654	91	56.654	138	56.652	231	56.652	80
56.657	89	56.657	120	56.654	221	56.654	74
56.66	89	56.66	148	56.657	193	56.657	75
56.662	101	56.662	132	56.659	182	56.659	76
56.665	106	56.665	174	56.662	277	56.662	74
56.667	77	56.667	218	56.665	342	56.665	81
56.67	80	56.67	211	56.667	262	56.667	61
56.673	102	56.673	215	56.67	267	56.67	70
56.675	116	56.675	240	56.672	270	56.672	61
56.678	127	56.678	209	56.675	239	56.675	76
56.68	130	56.68	189	56.677	231	56.677	89
56.683	92	56.683	200	56.68	258	56.68	80
56.686	78	56.686	184	56.683	285	56.683	89
56.688	93	56.688	162	56.685	284	56.685	68
56.691	76	56.691	157	56.688	260	56.688	86
56.693	96	56.693	130	56.69	312	56.69	86
56.696	113	56.696	144	56.693	361	56.693	69
56.698	107	56.698	171	56.696	284	56.696	79
56.701	118	56.701	194	56.698	247	56.698	76
56.704	86	56.704	198	56.701	243	56.701	66
56.706	61	56.706	177	56.703	258	56.703	72
56.709	72	56.709	188	56.706	234	56.706	74
56.711	88	56.711	212	56.708	263	56.708	69
56.714	66	56.714	153	56.711	303	56.711	79
56.717	86	56.717	159	56.714	320	56.714	73
56.719	83	56.719	185	56.716	280	56.716	70
56.722	98	56.722	231	56.719	263	56.719	81
56.724	79	56.724	257	56.721	285	56.721	62
56.727	75	56.727	176	56.724	227	56.724	69
56.73	72	56.73	152	56.727	212	56.727	70
56.732	113	56.732	129	56.729	221	56.729	64
56.735	90	56.735	124	56.732	283	56.732	73
56.737	99	56.737	137	56.734	240	56.734	71
56.74	72	56.74	147	56.737	213	56.737	93
56.742	85	56.742	198	56.739	226	56.739	65
56.745	96	56.745	221	56.742	253	56.742	70
56.748	86	56.748	200	56.745	260	56.745	49
56.75	92	56.75	167	56.747	233	56.747	65
56.753	91	56.753	176	56.75	245	56.75	100
56.755	61	56.755	169	56.752	290	56.752	86
56.758	106	56.758	211	56.755	376	56.755	74
56.761	111	56.761	207	56.758	369	56.758	74
56.763	83	56.763	183	56.76	276	56.76	68
56.766	81	56.766	118	56.763	216	56.763	70
56.768	85	56.768	114	56.765	235	56.765	71
56.771	72	56.771	94	56.768	222	56.768	81
56.774	94	56.774	96	56.771	246	56.771	72
56.776	85	56.776	145	56.773	279	56.773	78
56.779	85	56.779	166	56.776	284	56.776	88
56.781	94	56.781	131	56.778	209	56.778	72
56.784	105	56.784	135	56.781	262	56.781	77
56.787	57	56.787	139	56.783	183	56.783	58
56.789	89	56.789	200	56.786	160	56.786	83
56.792	85	56.792	191	56.789	181	56.789	71
56.794	76	56.794	210	56.791	263	56.791	89
56.797	76	56.797	210	56.794	281	56.794	69
56.799	92	56.799	206	56.796	242	56.796	82
56.802	90	56.802	200	56.799	202	56.799	64
56.805	85	56.805	220	56.802	279	56.802	76
56.807	78	56.807	226	56.804	294	56.804	87
56.81	100	56.81	193	56.807	266	56.807	70
56.812	72	56.812	172	56.809	266	56.809	70
56.815	89	56.815	189	56.812	309	56.812	58
56.818	84	56.818	180	56.814	317	56.814	63
56.82	99	56.82	184	56.817	243	56.817	62
56.823	90	56.823	184	56.82	221	56.82	69
56.825	89	56.825	179	56.822	232	56.822	104
56.828	77	56.828	157	56.825	195	56.825	98
56.831	72	56.831	136	56.827	211	56.827	84
56.833	112	56.833	140	56.83	280	56.83	81
56.836	71	56.836	129	56.833	290	56.833	95
56.838	73	56.838	166	56.835	309	56.835	71
56.841	79	56.841	180	56.838	278	56.838	65
56.844	81	56.844	167	56.84	225	56.84	83
56.846	106	56.846	206	56.843	206	56.843	66
56.849	73	56.849	181	56.845	200	56.845	70
56.851	77	56.851	153	56.848	181	56.848	74
56.854	71	56.854	145	56.851	213	56.851	85
56.856	66	56.856	169	56.853	221	56.853	67
56.859	83	56.859	139	56.856	231	56.856	59
56.862	80	56.862	121	56.858	216	56.858	72
56.864	70	56.864	115	56.861	220	56.861	59
56.867	81	56.867	117	56.864	218	56.864	78
56.869	110	56.869	142	56.866	273	56.866	75
56.872	71	56.872	145	56.869	284	56.869	74
56.875	81	56.875	148	56.871	260	56.871	70
56.877	87	56.877	101	56.874	218	56.874	68
56.88	89	56.88	150	56.877	215	56.877	67
56.882	86	56.882	187	56.879	216	56.879	76
56.885	109	56.885	173	56.882	222	56.882	72
56.888	88	56.888	138	56.884	246	56.884	53
56.89	109	56.89	122	56.887	292	56.887	65
56.893	139	56.893	163	56.889	275	56.889	71
56.895	109	56.895	115	56.892	261	56.892	77
56.898	97	56.898	152	56.895	226	56.895	93
56.901	94	56.901	172	56.897	167	56.897	81
56.903	70	56.903	193	56.9	173	56.9	86
56.906	71	56.906	165	56.902	212	56.902	73
56.908	93	56.908	184	56.905	176	56.905	72
56.911	84	56.911	205	56.908	132	56.908	80
56.914	80	56.914	234	56.91	197	56.91	69
56.916	104	56.916	231	56.913	296	56.913	74
56.919	99	56.919	156	56.915	296	56.915	67
56.921	95	56.921	142	56.918	230	56.918	67
56.924	83	56.924	129	56.921	205	56.921	77
56.926	71	56.926	118	56.923	192	56.923	79
56.929	117	56.929	146	56.926	230	56.926	84
56.932	153	56.932	129	56.928	269	56.928	90
56.934	139	56.934	142	56.931	241	56.931	64
56.937	110	56.937	137	56.933	208	56.933	52
56.939	92	56.939	203	56.936	295	56.936	95
56.942	81	56.942	264	56.939	302	56.939	96
56.945	95	56.945	258	56.941	224	56.941	78
56.947	107	56.947	187	56.944	245	56.944	68
56.95	115	56.95	216	56.946	301	56.946	83
56.952	103	56.952	254	56.949	359	56.949	90
56.955	87	56.955	223	56.952	310	56.952	84
56.958	89	56.958	157	56.954	246	56.954	60
56.96	87	56.96	140	56.957	258	56.957	72
56.963	79	56.963	129	56.959	210	56.959	79
56.965	96	56.965	152	56.962	237	56.962	76
56.968	125	56.968	165	56.965	283	56.965	71
56.971	113	56.971	147	56.967	266	56.967	88
56.973	67	56.973	152	56.97	259	56.97	93
56.976	90	56.976	154	56.972	214	56.972	81
56.978	73	56.978	178	56.975	171	56.975	93
56.981	87	56.981	229	56.977	160	56.977	93
56.984	112	56.984	261	56.98	207	56.98	79
56.986	148	56.986	312	56.983	282	56.983	89
56.989	120	56.989	253	56.985	327	56.985	71
56.991	108	56.991	171	56.988	336	56.988	63
56.994	89	56.994	144	56.99	304	56.99	70
56.997	97	56.997	143	56.993	334	56.993	97
56.999	95	56.999	175	56.996	308	56.996	52
57.002	147	57.002	225	56.998	267	56.998	73
57.004	91	57.004	246	57.001	269	57.001	65
57.007	95	57.007	246	57.003	279	57.003	79
57.01	99	57.01	251	57.006	303	57.006	68
57.012	104	57.012	313	57.009	378	57.009	66
57.015	108	57.015	324	57.011	356	57.011	68
57.017	86	57.017	232	57.014	283	57.014	68
57.02	89	57.02	156	57.016	272	57.016	68
57.022	113	57.022	164	57.019	287	57.019	72
57.025	106	57.025	160	57.021	242	57.021	62
57.028	103	57.028	136	57.024	208	57.024	75
57.03	86	57.03	142	57.027	249	57.027	56
57.033	87	57.033	167	57.029	231	57.029	77
57.035	87	57.035	140	57.032	215	57.032	73
57.038	86	57.038	131	57.034	293	57.034	82
57.041	79	57.041	182	57.037	330	57.037	75
57.043	101	57.043	157	57.04	319	57.04	71
57.046	86	57.046	157	57.042	317	57.042	72
57.048	87	57.048	151	57.045	333	57.045	83
57.051	89	57.051	150	57.047	320	57.047	60
57.054	76	57.054	174	57.05	299	57.05	90
57.056	80	57.056	190	57.053	242	57.053	67
57.059	84	57.059	238	57.055	156	57.055	81
57.061	88	57.061	209	57.058	138	57.058	69
57.064	106	57.064	187	57.06	122	57.06	104
57.067	77	57.067	168	57.063	157	57.063	73
57.069	96	57.069	178	57.066	162	57.066	75
57.072	74	57.072	205	57.068	222	57.068	90
57.074	91	57.074	211	57.071	180	57.071	64
57.077	98	57.077	222	57.073	202	57.073	80
57.08	87	57.08	227	57.076	254	57.076	88
57.082	90	57.082	240	57.078	252	57.078	77
57.085	89	57.085	274	57.081	204	57.081	92
57.087	101	57.087	240	57.084	215	57.084	76
57.09	103	57.09	241	57.086	232	57.086	78
57.093	76	57.093	272	57.089	297	57.089	42
57.095	95	57.095	228	57.091	361	57.091	77
57.098	79	57.098	199	57.094	383	57.094	65
57.1	91	57.1	242	57.097	374	57.097	59
57.103	107	57.103	239	57.099	368	57.099	59
57.106	126	57.106	189	57.102	439	57.102	61
57.108	128	57.108	177	57.104	543	57.104	63
57.111	103	57.111	132	57.107	535	57.107	72
57.113	99	57.113	148	57.11	540	57.11	63
57.116	94	57.116	186	57.112	477	57.112	63
57.119	86	57.119	210	57.115	590	57.115	76
57.121	104	57.121	176	57.117	730	57.117	70
57.124	99	57.124	147	57.12	950	57.12	74
57.126	96	57.126	145	57.123	1094	57.123	84
57.129	81	57.129	103	57.125	1164	57.125	63
57.132	79	57.132	87	57.128	1255	57.128	93
57.134	74	57.134	109	57.13	1450	57.13	70
57.137	67	57.137	102	57.133	1669	57.133	79
57.139	80	57.139	91	57.136	1901	57.136	80
57.142	117	57.142	104	57.138	2058	57.138	92
57.145	82	57.145	95	57.141	2043	57.141	88
57.147	69	57.147	129	57.143	2002	57.143	77
57.15	85	57.15	110	57.146	2216	57.146	77
57.152	98	57.152	152	57.148	2386	57.148	89
57.155	97	57.155	186	57.151	2393	57.151	74
57.158	110	57.158	140	57.154	2335	57.154	93
57.16	118	57.16	108	57.156	2409	57.156	71
57.163	110	57.163	141	57.159	2580	57.159	62
57.165	81	57.165	112	57.161	2702	57.161	70
57.168	103	57.168	158	57.164	2637	57.164	70
57.171	91	57.171	211	57.167	2603	57.167	79
57.173	92	57.173	215	57.169	2690	57.169	81
57.176	75	57.176	188	57.172	2652	57.172	79
57.178	89	57.178	195	57.174	2488	57.174	110
57.181	84	57.181	208	57.177	2363	57.177	81
57.184	93	57.184	200	57.18	2334	57.18	102
57.186	88	57.186	201	57.182	2390	57.182	68
57.189	109	57.189	212	57.185	2297	57.185	93
57.191	110	57.191	178	57.187	2331	57.187	64
57.194	159	57.194	193	57.19	2259	57.19	94
57.197	160	57.197	187	57.193	2038	57.193	77
57.199	162	57.199	164	57.195	1684	57.195	84
57.202	151	57.202	169	57.198	1523	57.198	71
57.204	182	57.204	151	57.2	1363	57.2	76
57.207	190	57.207	136	57.203	1137	57.203	65
57.21	210	57.21	182	57.206	916	57.206	74
57.212	203	57.212	200	57.208	800	57.208	75
57.215	185	57.215	166	57.211	722	57.211	86
57.217	211	57.217	168	57.213	653	57.213	52
57.22	170	57.22	226	57.216	587	57.216	86
57.223	252	57.223	211	57.219	602	57.219	88
57.225	261	57.225	197	57.221	485	57.221	80
57.228	194	57.228	196	57.224	411	57.224	75
57.23	180	57.23	197	57.226	420	57.226	80
57.233	176	57.233	229	57.229	453	57.229	83
57.236	207	57.236	211	57.232	399	57.232	109
57.238	204	57.238	177	57.234	378	57.234	112
57.241	176	57.241	230	57.237	439	57.237	113
57.243	177	57.243	220	57.239	513	57.239	108
57.246	190	57.246	212	57.242	528	57.242	115
57.249	127	57.249	174	57.244	512	57.244	119
57.251	135	57.251	184	57.247	477	57.247	95
57.254	127	57.254	180	57.25	421	57.25	106
57.256	153	57.256	199	57.252	313	57.252	99
57.259	121	57.259	202	57.255	274	57.255	81
57.262	137	57.262	250	57.257	287	57.257	54
57.264	146	57.264	219	57.26	290	57.26	75
57.267	137	57.267	180	57.263	330	57.263	69
57.269	119	57.269	151	57.265	346	57.265	58
57.272	125	57.272	170	57.268	353	57.268	81
57.275	129	57.275	184	57.27	391	57.27	92
57.277	136	57.277	219	57.273	370	57.273	128
57.28	154	57.28	242	57.276	333	57.276	121
57.282	137	57.282	302	57.278	341	57.278	93
57.285	190	57.285	255	57.281	364	57.281	82
57.288	193	57.288	233	57.283	396	57.283	74
57.29	171	57.29	255	57.286	329	57.286	56
57.293	161	57.293	265	57.289	375	57.289	66
57.295	110	57.295	232	57.291	379	57.291	111
57.298	130	57.298	201	57.294	338	57.294	98
57.301	130	57.301	152	57.296	322	57.296	96
57.303	156	57.303	150	57.299	251	57.299	90
57.306	112	57.306	134	57.302	279	57.302	80
57.308	111	57.308	164	57.304	329	57.304	80
57.311	112	57.311	145	57.307	346	57.307	50
57.314	108	57.314	208	57.309	325	57.309	85
57.316	113	57.316	294	57.312	316	57.312	54
57.319	122	57.319	264	57.315	295	57.315	86
57.321	154	57.321	204	57.317	290	57.317	83
57.324	174	57.324	183	57.32	300	57.32	74
57.327	149	57.327	174	57.322	310	57.322	77
57.329	132	57.329	137	57.325	293	57.325	87
57.332	120	57.332	137	57.328	293	57.328	94
57.334	117	57.334	144	57.33	264	57.33	72
57.337	79	57.337	118	57.333	271	57.333	70
57.34	109	57.34	148	57.335	284	57.335	69
57.342	125	57.342	211	57.338	255	57.338	62
57.345	161	57.345	266	57.341	228	57.341	82
57.347	142	57.347	226	57.343	240	57.343	86
57.35	123	57.35	181	57.346	231	57.346	62
57.353	105	57.353	178	57.348	219	57.348	59
57.355	101	57.355	198	57.351	260	57.351	67
57.358	101	57.358	131	57.354	271	57.354	76
57.36	97	57.36	133	57.356	217	57.356	76
57.363	120	57.363	136	57.359	191	57.359	73
57.366	147	57.366	189	57.361	192	57.361	77
57.368	118	57.368	209	57.364	184	57.364	77
57.371	80	57.371	177	57.367	211	57.367	103
57.373	101	57.373	165	57.369	263	57.369	61
57.376	111	57.376	151	57.372	303	57.372	75
57.379	115	57.379	139	57.374	329	57.374	57
57.381	163	57.381	111	57.377	286	57.377	90
57.384	110	57.384	118	57.38	263	57.38	96
57.386	109	57.386	163	57.382	262	57.382	81
57.389	136	57.389	213	57.385	289	57.385	80
57.392	131	57.392	226	57.387	312	57.387	100
57.394	98	57.394	220	57.39	296	57.39	60
57.397	98	57.397	224	57.393	282	57.393	73
57.4	89	57.4	216	57.395	267	57.395	83
57.402	89	57.402	206	57.398	277	57.398	87
57.405	103	57.405	185	57.4	273	57.4	79
57.407	125	57.407	189	57.403	254	57.403	64
57.41	98	57.41	168	57.406	222	57.406	92
57.413	96	57.413	201	57.408	215	57.408	79
57.415	101	57.415	174	57.411	213	57.411	66
57.418	103	57.418	168	57.413	237	57.413	90
57.42	90	57.42	152	57.416	240	57.416	96
57.423	97	57.423	165	57.419	235	57.419	94
57.426	100	57.426	165	57.421	298	57.421	77
57.428	92	57.428	221	57.424	281	57.424	83
57.431	72	57.431	219	57.426	240	57.426	61
57.433	100	57.433	197	57.429	238	57.429	78
57.436	92	57.436	137	57.432	237	57.432	74
57.439	105	57.439	191	57.434	232	57.434	97
57.441	127	57.441	233	57.437	211	57.437	88
57.444	120	57.444	232	57.439	181	57.439	83
57.446	104	57.446	180	57.442	177	57.442	66
57.449	111	57.449	203	57.445	186	57.445	83
57.452	97	57.452	179	57.447	195	57.447	83
57.454	89	57.454	136	57.45	214	57.45	72
57.457	87	57.457	152	57.452	232	57.452	79
57.459	124	57.459	163	57.455	260	57.455	75
57.462	100	57.462	130	57.458	290	57.458	86
57.465	96	57.465	161	57.46	292	57.46	57
57.467	100	57.467	271	57.463	304	57.463	60
57.47	133	57.47	334	57.465	293	57.465	67
57.472	125	57.472	262	57.468	287	57.468	75
57.475	130	57.475	211	57.471	224	57.471	82
57.478	145	57.478	224	57.473	208	57.473	75
57.48	109	57.48	183	57.476	212	57.476	64
57.483	99	57.483	164	57.478	202	57.478	55
57.486	102	57.486	135	57.481	209	57.481	52
57.488	108	57.488	111	57.484	214	57.484	62
57.491	115	57.491	115	57.486	220	57.486	88
57.493	90	57.493	142	57.489	294	57.489	95
57.496	105	57.496	183	57.491	297	57.491	69
57.499	150	57.499	203	57.494	344	57.494	79
57.501	143	57.501	184	57.497	306	57.497	69
57.504	101	57.504	133	57.499	278	57.499	54
57.506	99	57.506	157	57.502	306	57.502	77
57.509	88	57.509	156	57.504	286	57.504	86
57.512	93	57.512	152	57.507	257	57.507	72
57.514	65	57.514	179	57.51	198	57.51	64
57.517	71	57.517	201	57.512	207	57.512	99
57.519	122	57.519	211	57.515	236	57.515	68
57.522	142	57.522	164	57.517	246	57.517	60
57.525	104	57.525	193	57.52	232	57.52	67
57.527	104	57.527	189	57.523	212	57.523	70
57.53	73	57.53	141	57.525	219	57.525	86
57.532	77	57.532	131	57.528	258	57.528	93
57.535	75	57.535	144	57.53	280	57.53	109
57.538	87	57.538	150	57.533	267	57.533	99
57.54	103	57.54	135	57.536	268	57.536	72
57.543	102	57.543	132	57.538	265	57.538	92
57.545	103	57.545	111	57.541	248	57.541	85
57.548	117	57.548	92	57.543	245	57.543	78
57.551	120	57.551	94	57.546	286	57.546	78
57.553	146	57.553	126	57.549	299	57.549	58
57.556	194	57.556	211	57.551	306	57.551	98
57.559	211	57.559	240	57.554	367	57.554	86
57.561	147	57.561	190	57.556	344	57.556	84
57.564	133	57.564	200	57.559	268	57.559	84
57.566	132	57.566	148	57.562	263	57.562	65
57.569	109	57.569	149	57.564	247	57.564	84
57.572	119	57.572	166	57.567	220	57.567	63
57.574	128	57.574	222	57.569	209	57.569	77
57.577	104	57.577	214	57.572	218	57.572	59
57.579	105	57.579	211	57.575	244	57.575	70
57.582	128	57.582	185	57.577	235	57.577	67
57.585	100	57.585	229	57.58	243	57.58	90
57.587	71	57.587	237	57.582	262	57.582	72
57.59	95	57.59	196	57.585	238	57.585	90
57.592	106	57.592	178	57.588	244	57.588	89
57.595	88	57.595	227	57.59	246	57.59	64
57.598	88	57.598	205	57.593	266	57.593	69
57.6	109	57.6	156	57.595	278	57.595	98
57.603	109	57.603	135	57.598	263	57.598	59
57.605	132	57.605	176	57.601	239	57.601	85
57.608	113	57.608	181	57.603	210	57.603	58
57.611	130	57.611	199	57.606	236	57.606	78
57.613	103	57.613	145	57.608	265	57.608	94
57.616	111	57.616	175	57.611	259	57.611	97
57.619	96	57.619	164	57.614	235	57.614	92
57.621	91	57.621	229	57.616	178	57.616	84
57.624	102	57.624	290	57.619	176	57.619	69
57.626	98	57.626	274	57.621	200	57.621	64
57.629	75	57.629	257	57.624	259	57.624	81
57.632	93	57.632	218	57.627	254	57.627	113
57.634	92	57.634	180	57.629	307	57.629	96
57.637	86	57.637	187	57.632	329	57.632	102
57.639	71	57.639	173	57.635	268	57.635	81
57.642	83	57.642	199	57.637	328	57.637	110
57.645	73	57.645	194	57.64	297	57.64	97
57.647	97	57.647	188	57.642	252	57.642	98
57.65	74	57.65	164	57.645	273	57.645	72
57.652	78	57.652	232	57.648	269	57.648	86
57.655	67	57.655	242	57.65	263	57.65	61
57.658	100	57.658	207	57.653	232	57.653	85
57.66	70	57.66	188	57.655	235	57.655	80
57.663	90	57.663	142	57.658	212	57.658	85
57.666	105	57.666	128	57.661	236	57.661	85
57.668	132	57.668	213	57.663	272	57.663	74
57.671	113	57.671	270	57.666	337	57.666	81
57.673	113	57.673	291	57.668	290	57.668	80
57.676	117	57.676	232	57.671	273	57.671	60
57.679	102	57.679	191	57.674	231	57.674	103
57.681	121	57.681	153	57.676	201	57.676	77
57.684	157	57.684	128	57.679	246	57.679	80
57.686	130	57.686	128	57.681	274	57.681	76
57.689	104	57.689	142	57.684	297	57.684	79
57.692	95	57.692	155	57.687	295	57.687	56
57.694	110	57.694	196	57.689	304	57.689	67
57.697	75	57.697	168	57.692	252	57.692	89
57.699	88	57.699	159	57.694	265	57.694	81
57.702	80	57.702	139	57.697	278	57.697	73
57.705	106	57.705	137	57.7	238	57.7	70
57.707	69	57.707	157	57.702	229	57.702	71
57.71	98	57.71	184	57.705	264	57.705	96
57.713	95	57.713	166	57.707	275	57.707	82
57.715	118	57.715	199	57.71	275	57.71	85
57.718	86	57.718	219	57.713	292	57.713	91
57.72	100	57.72	183	57.715	390	57.715	87
57.723	153	57.723	122	57.718	448	57.718	84
57.726	163	57.726	125	57.721	421	57.721	80
57.728	138	57.728	130	57.723	362	57.723	69
57.731	125	57.731	167	57.726	307	57.726	72
57.733	96	57.733	142	57.728	299	57.728	77
57.736	114	57.736	120	57.731	296	57.731	83
57.739	107	57.739	148	57.734	256	57.734	69
57.741	92	57.741	230	57.736	217	57.736	71
57.744	76	57.744	241	57.739	223	57.739	57
57.746	86	57.746	242	57.741	216	57.741	84
57.749	97	57.749	219	57.744	291	57.744	60
57.752	89	57.752	205	57.747	359	57.747	76
57.754	69	57.754	177	57.749	305	57.749	56
57.757	78	57.757	160	57.752	262	57.752	87
57.76	101	57.76	141	57.754	255	57.754	63
57.762	82	57.762	220	57.757	297	57.757	71
57.765	102	57.765	187	57.76	296	57.76	79
57.767	94	57.767	145	57.762	284	57.762	96
57.77	79	57.77	129	57.765	305	57.765	108
57.773	73	57.773	158	57.767	234	57.767	80
57.775	102	57.775	179	57.77	248	57.77	78
57.778	135	57.778	203	57.773	244	57.773	75
57.78	187	57.78	237	57.775	208	57.775	66
57.783	142	57.783	244	57.778	171	57.778	61
57.786	107	57.786	205	57.78	196	57.78	56
57.788	116	57.788	198	57.783	216	57.783	71
57.791	133	57.791	188	57.786	183	57.786	53
57.794	105	57.794	164	57.788	183	57.788	77
57.796	94	57.796	139	57.791	202	57.791	87
57.799	76	57.799	212	57.794	203	57.794	78
57.801	76	57.801	251	57.796	278	57.796	73
57.804	99	57.804	231	57.799	316	57.799	69
57.807	96	57.807	205	57.801	340	57.801	67
57.809	98	57.809	198	57.804	308	57.804	73
57.812	96	57.812	213	57.807	259	57.807	65
57.814	89	57.814	188	57.809	208	57.809	74
57.817	107	57.817	140	57.812	215	57.812	68
57.82	82	57.82	146	57.814	219	57.814	74
57.822	91	57.822	156	57.817	205	57.817	103
57.825	64	57.825	195	57.82	194	57.82	99
57.827	71	57.827	211	57.822	195	57.822	89
57.83	76	57.83	178	57.825	230	57.825	76
57.833	96	57.833	128	57.827	209	57.827	98
57.835	86	57.835	112	57.83	228	57.83	99
57.838	131	57.838	96	57.833	200	57.833	74
57.841	110	57.841	96	57.835	156	57.835	61
57.843	80	57.843	88	57.838	185	57.838	53
57.846	107	57.846	116	57.84	286	57.84	80
57.848	86	57.848	114	57.843	318	57.843	71
57.851	103	57.851	161	57.846	300	57.846	91
57.854	100	57.854	156	57.848	265	57.848	90
57.856	123	57.856	162	57.851	298	57.851	59
57.859	102	57.859	151	57.854	306	57.854	77
57.861	103	57.861	154	57.856	257	57.856	69
57.864	97	57.864	161	57.859	241	57.859	66
57.867	94	57.867	153	57.861	252	57.861	90
57.869	90	57.869	155	57.864	261	57.864	88
57.872	108	57.872	252	57.867	249	57.867	66
57.875	128	57.875	286	57.869	267	57.869	66
57.877	112	57.877	270	57.872	285	57.872	103
57.88	93	57.88	211	57.874	263	57.874	52
57.882	93	57.882	194	57.877	241	57.877	64
57.885	87	57.885	190	57.88	233	57.88	68
57.888	108	57.888	166	57.882	273	57.882	74
57.89	77	57.89	141	57.885	284	57.885	71
57.893	93	57.893	124	57.887	241	57.887	65
57.895	124	57.895	124	57.89	222	57.89	69
57.898	128	57.898	124	57.893	254	57.893	78
57.901	102	57.901	116	57.895	208	57.895	66
57.903	84	57.903	136	57.898	252	57.898	69
57.906	79	57.906	122	57.901	274	57.901	54
57.909	82	57.909	150	57.903	296	57.903	63
57.911	87	57.911	177	57.906	329	57.906	76
57.914	118	57.914	184	57.908	311	57.908	72
57.916	117	57.916	169	57.911	295	57.911	56
57.919	129	57.919	243	57.914	306	57.914	78
57.922	124	57.922	233	57.916	240	57.916	73
57.924	93	57.924	241	57.919	239	57.919	74
57.927	89	57.927	197	57.921	229	57.921	71
57.93	82	57.93	210	57.924	257	57.924	78
57.932	83	57.932	187	57.927	294	57.927	79
57.935	96	57.935	259	57.929	302	57.929	67
57.937	75	57.937	276	57.932	225	57.932	70
57.94	84	57.94	262	57.934	215	57.934	91
57.943	88	57.943	233	57.937	215	57.937	66
57.945	97	57.945	224	57.94	213	57.94	72
57.948	81	57.948	224	57.942	241	57.942	79
57.95	91	57.95	193	57.945	255	57.945	71
57.953	84	57.953	196	57.948	285	57.948	73
57.956	90	57.956	219	57.95	313	57.95	78
57.958	96	57.958	247	57.953	301	57.953	61
57.961	158	57.961	210	57.955	327	57.955	73
57.964	149	57.964	209	57.958	323	57.958	90
57.966	120	57.966	242	57.961	265	57.961	71
57.969	97	57.969	221	57.963	268	57.963	74
57.971	145	57.971	216	57.966	312	57.966	94
57.974	121	57.974	227	57.968	328	57.968	121
57.977	126	57.977	205	57.971	296	57.971	119
57.979	121	57.979	150	57.974	298	57.974	120
57.982	125	57.982	140	57.976	251	57.976	155
57.984	100	57.984	118	57.979	210	57.979	143
57.987	100	57.987	115	57.981	257	57.981	111
57.99	88	57.99	95	57.984	311	57.984	105
57.992	86	57.992	177	57.987	293	57.987	91
57.995	79	57.995	175	57.989	350	57.989	87
57.998	79	57.998	179	57.992	371	57.992	71
58	76	58	164	57.995	322	57.995	78
58.003	102	58.003	162	57.997	241	57.997	70
58.005	70	58.005	169	58	236	58	56
58.008	84	58.008	171	58.002	244	58.002	61
58.011	84	58.011	194	58.005	249	58.005	61
58.013	126	58.013	202	58.008	234	58.008	61
58.016	122	58.016	180	58.01	209	58.01	70
58.019	110	58.019	174	58.013	191	58.013	65
58.021	118	58.021	194	58.015	180	58.015	80
58.024	154	58.024	208	58.018	279	58.018	66
58.026	138	58.026	151	58.021	300	58.021	78
58.029	99	58.029	129	58.023	252	58.023	68
58.032	73	58.032	126	58.026	244	58.026	78
58.034	90	58.034	114	58.029	240	58.029	81
58.037	101	58.037	121	58.031	281	58.031	66
58.039	94	58.039	149	58.034	229	58.034	72
58.042	83	58.042	128	58.036	191	58.036	67
58.045	104	58.045	130	58.039	165	58.039	78
58.047	128	58.047	149	58.042	212	58.042	77
58.05	118	58.05	176	58.044	306	58.044	73
58.053	124	58.053	158	58.047	318	58.047	55
58.055	133	58.055	136	58.049	234	58.049	81
58.058	111	58.058	160	58.052	161	58.052	70
58.06	103	58.06	166	58.055	189	58.055	94
58.063	119	58.063	217	58.057	181	58.057	73
58.066	116	58.066	217	58.06	187	58.06	83
58.068	111	58.068	171	58.063	216	58.063	62
58.071	92	58.071	156	58.065	246	58.065	100
58.074	89	58.074	176	58.068	287	58.068	65
58.076	127	58.076	201	58.07	313	58.07	65
58.079	99	58.079	179	58.073	313	58.073	71
58.081	126	58.081	146	58.076	363	58.076	107
58.084	115	58.084	148	58.078	378	58.078	98
58.087	109	58.087	136	58.081	341	58.081	111
58.089	110	58.089	146	58.083	268	58.083	87
58.092	124	58.092	168	58.086	216	58.086	86
58.095	112	58.095	151	58.089	270	58.089	67
58.097	98	58.097	182	58.091	265	58.091	71
58.1	93	58.1	172	58.094	305	58.094	55
58.102	111	58.102	166	58.097	328	58.097	90
58.105	102	58.105	183	58.099	338	58.099	63
58.108	97	58.108	175	58.102	277	58.102	80
58.11	108	58.11	160	58.104	227	58.104	79
58.113	103	58.113	193	58.107	203	58.107	80
58.115	89	58.115	243	58.11	164	58.11	58
58.118	110	58.118	239	58.112	223	58.112	85
58.121	113	58.121	188	58.115	288	58.115	81
58.123	102	58.123	184	58.117	316	58.117	73
58.126	121	58.126	152	58.12	266	58.12	70
58.129	146	58.129	148	58.123	315	58.123	96
58.131	106	58.131	124	58.125	398	58.125	73
58.134	102	58.134	98	58.128	364	58.128	53
58.136	82	58.136	143	58.131	274	58.131	69
58.139	97	58.139	207	58.133	254	58.133	66
58.142	108	58.142	173	58.136	247	58.136	64
58.144	125	58.144	162	58.138	252	58.138	84
58.147	115	58.147	135	58.141	253	58.141	66
58.15	124	58.15	131	58.144	257	58.144	70
58.152	135	58.152	107	58.146	245	58.146	64
58.155	104	58.155	145	58.149	211	58.149	54
58.157	128	58.157	173	58.151	202	58.151	76
58.16	116	58.16	220	58.154	220	58.154	78
58.163	117	58.163	200	58.157	257	58.157	91
58.165	86	58.165	217	58.159	263	58.159	67
58.168	83	58.168	192	58.162	279	58.162	73
58.171	79	58.171	183	58.165	340	58.165	83
58.173	97	58.173	201	58.167	343	58.167	71
58.176	132	58.176	227	58.17	363	58.17	66
58.178	124	58.178	210	58.172	317	58.172	69
58.181	105	58.181	244	58.175	270	58.175	62
58.184	112	58.184	276	58.178	238	58.178	64
58.186	154	58.186	208	58.18	265	58.18	90
58.189	152	58.189	181	58.183	253	58.183	73
58.192	174	58.192	199	58.185	253	58.185	67
58.194	186	58.194	140	58.188	325	58.188	53
58.197	202	58.197	155	58.191	334	58.191	75
58.199	179	58.199	219	58.193	273	58.193	65
58.202	201	58.202	218	58.196	242	58.196	94
58.205	231	58.205	237	58.199	269	58.199	70
58.207	239	58.207	281	58.201	246	58.201	76
58.21	289	58.21	249	58.204	246	58.204	81
58.212	257	58.212	272	58.206	257	58.206	80
58.215	190	58.215	285	58.209	244	58.209	67
58.218	183	58.218	332	58.212	236	58.212	67
58.22	196	58.22	338	58.214	257	58.214	78
58.223	247	58.223	332	58.217	281	58.217	91
58.226	288	58.226	279	58.219	299	58.219	88
58.228	315	58.228	271	58.222	329	58.222	129
58.231	224	58.231	228	58.225	352	58.225	93
58.233	202	58.233	224	58.227	382	58.227	108
58.236	185	58.236	203	58.23	401	58.23	127
58.239	161	58.239	244	58.233	421	58.233	104
58.241	160	58.241	310	58.235	392	58.235	92
58.244	168	58.244	358	58.238	372	58.238	110
58.247	154	58.247	279	58.24	336	58.24	118
58.249	146	58.249	212	58.243	325	58.243	90
58.252	139	58.252	169	58.246	241	58.246	113
58.254	201	58.254	216	58.248	251	58.248	124
58.257	177	58.257	217	58.251	290	58.251	118
58.26	143	58.26	173	58.254	330	58.254	105
58.262	148	58.262	151	58.256	301	58.256	116
58.265	119	58.265	191	58.259	299	58.259	99
58.268	120	58.268	257	58.261	359	58.261	133
58.27	128	58.27	215	58.264	443	58.264	122
58.273	137	58.273	228	58.267	479	58.267	115
58.275	136	58.275	227	58.269	531	58.269	95
58.278	146	58.278	188	58.272	523	58.272	120
58.281	140	58.281	203	58.274	439	58.274	110
58.283	102	58.283	193	58.277	389	58.277	83
58.286	94	58.286	140	58.28	395	58.28	100
58.289	77	58.289	151	58.282	342	58.282	106
58.291	97	58.291	155	58.285	272	58.285	86
58.294	99	58.294	135	58.288	288	58.288	64
58.296	107	58.296	168	58.29	251	58.29	95
58.299	112	58.299	182	58.293	225	58.293	102
58.302	110	58.302	168	58.295	263	58.295	91
58.304	108	58.304	155	58.298	266	58.298	102
58.307	70	58.307	196	58.301	190	58.301	123
58.31	97	58.31	190	58.303	187	58.303	78
58.312	93	58.312	188	58.306	195	58.306	99
58.315	91	58.315	204	58.309	238	58.309	98
58.317	124	58.317	185	58.311	295	58.311	94
58.32	166	58.32	209	58.314	313	58.314	65
58.323	100	58.323	185	58.316	275	58.316	90
58.325	105	58.325	174	58.319	295	58.319	66
58.328	106	58.328	166	58.322	344	58.322	86
58.331	105	58.331	148	58.324	319	58.324	90
58.333	101	58.333	138	58.327	289	58.327	58
58.336	119	58.336	151	58.33	302	58.33	73
58.338	133	58.338	131	58.332	239	58.332	77
58.341	107	58.341	107	58.335	211	58.335	80
58.344	109	58.344	82	58.337	236	58.337	65
58.346	100	58.346	126	58.34	233	58.34	72
58.349	118	58.349	182	58.343	225	58.343	94
58.352	89	58.352	204	58.345	212	58.345	72
58.354	115	58.354	227	58.348	241	58.348	94
58.357	84	58.357	167	58.35	198	58.35	65
58.36	97	58.36	167	58.353	231	58.353	68
58.362	126	58.362	192	58.356	274	58.356	58
58.365	148	58.365	188	58.358	271	58.358	78
58.367	113	58.367	187	58.361	252	58.361	80
58.37	139	58.37	159	58.364	236	58.364	79
58.373	143	58.373	174	58.366	228	58.366	70
58.375	135	58.375	163	58.369	179	58.369	62
58.378	94	58.378	161	58.371	190	58.371	86
58.381	111	58.381	144	58.374	175	58.374	88
58.383	113	58.383	133	58.377	245	58.377	56
58.386	122	58.386	117	58.379	253	58.379	68
58.388	111	58.388	160	58.382	240	58.382	80
58.391	126	58.391	208	58.385	249	58.385	67
58.394	122	58.394	228	58.387	209	58.387	83
58.396	117	58.396	189	58.39	172	58.39	87
58.399	93	58.399	195	58.392	201	58.392	68
58.402	113	58.402	237	58.395	227	58.395	74
58.404	121	58.404	163	58.398	252	58.398	73
58.407	107	58.407	190	58.4	270	58.4	99
58.409	103	58.409	182	58.403	217	58.403	87
58.412	99	58.412	153	58.406	215	58.406	94
58.415	95	58.415	163	58.408	289	58.408	92
58.417	123	58.417	152	58.411	339	58.411	76
58.42	124	58.42	218	58.413	370	58.413	48
58.423	115	58.423	199	58.416	337	58.416	79
58.425	92	58.425	171	58.419	303	58.419	70
58.428	100	58.428	203	58.421	312	58.421	90
58.43	102	58.43	205	58.424	271	58.424	80
58.433	89	58.433	184	58.427	293	58.427	87
58.436	105	58.436	205	58.429	288	58.429	90
58.438	92	58.438	202	58.432	312	58.432	81
58.441	153	58.441	179	58.434	316	58.434	86
58.444	177	58.444	241	58.437	307	58.437	105
58.446	141	58.446	183	58.44	296	58.44	79
58.449	110	58.449	163	58.442	308	58.442	95
58.451	136	58.451	128	58.445	267	58.445	104
58.454	145	58.454	138	58.448	222	58.448	91
58.457	133	58.457	153	58.45	207	58.45	82
58.459	154	58.459	181	58.453	167	58.453	97
58.462	149	58.462	166	58.455	152	58.455	96
58.465	208	58.465	172	58.458	161	58.458	83
58.467	132	58.467	151	58.461	187	58.461	89
58.47	142	58.47	139	58.463	145	58.463	100
58.473	118	58.473	114	58.466	120	58.466	105
58.475	135	58.475	143	58.469	135	58.469	81
58.478	117	58.478	147	58.471	156	58.471	76
58.48	127	58.48	131	58.474	153	58.474	58
58.483	70	58.483	142	58.476	229	58.476	68
58.486	91	58.486	170	58.479	227	58.479	119
58.488	104	58.488	204	58.482	249	58.482	87
58.491	124	58.491	227	58.484	241	58.484	78
58.494	131	58.494	213	58.487	256	58.487	89
58.496	123	58.496	174	58.49	343	58.49	61
58.499	104	58.499	179	58.492	328	58.492	70
58.501	139	58.501	150	58.495	303	58.495	105
				58.497	230	58.497	74
				58.5	228	58.5	75

## Sheet: Fig.4a
Photon Energy (eV)	0hr	1hr	2hr	3hr	4hr	5hr	6hr	7hr
8960	0.00823	0.00999	0.01009	0.01015	0.01	0.00998	0.01049	0.0106
8960.9	0.00897	0.01057	0.0106	0.0107	0.01036	0.0106	0.01083	0.01121
8962	0.00971	0.0112	0.01115	0.01128	0.01122	0.01124	0.01254	0.01237
8963	0.0102	0.01168	0.01185	0.01178	0.01179	0.01169	0.01359	0.01259
8964	0.01045	0.0122	0.01216	0.01234	0.01214	0.01202	0.01373	0.01311
8965	0.01151	0.013	0.01312	0.01319	0.01306	0.01287	0.01554	0.01414
8966	0.01238	0.01404	0.01412	0.01427	0.01406	0.01398	0.01598	0.01491
8966.9	0.0129	0.01467	0.01422	0.01401	0.01396	0.0137	0.01565	0.01476
8968	0.01316	0.01496	0.01469	0.01387	0.01382	0.01375	0.01597	0.01488
8969	0.01569	0.01742	0.0175	0.01755	0.01729	0.0172	0.01949	0.01831
8969.4	0.01634	0.01804	0.01821	0.01816	0.01815	0.01788	0.02056	0.01914
8969.8	0.01688	0.01869	0.01877	0.01888	0.01836	0.01853	0.02066	0.01958
8970.2	0.01724	0.01921	0.019	0.01937	0.01921	0.01935	0.02113	0.02051
8970.6	0.01816	0.01986	0.01996	0.01991	0.01981	0.02003	0.02209	0.02095
8971	0.01861	0.02043	0.02062	0.02057	0.02051	0.02082	0.02251	0.02216
8971.4	0.01953	0.02113	0.02123	0.02116	0.02141	0.02146	0.02344	0.02251
8971.8	0.02033	0.02187	0.02201	0.02201	0.02206	0.02223	0.02407	0.0235
8972.2	0.02102	0.02288	0.0229	0.02271	0.02308	0.02301	0.02535	0.02401
8972.6	0.02174	0.02373	0.02371	0.0238	0.02405	0.02415	0.02563	0.02506
8973	0.02288	0.02458	0.02489	0.02479	0.02497	0.02502	0.02711	0.0261
8973.4	0.02359	0.02561	0.02526	0.0255	0.02589	0.02634	0.02776	0.02695
8973.8	0.02502	0.02702	0.02662	0.0269	0.02683	0.02737	0.02932	0.02852
8974.2	0.02642	0.02827	0.02811	0.02803	0.02857	0.02881	0.03055	0.02955
8974.6	0.02779	0.02983	0.0297	0.02986	0.02992	0.03028	0.03231	0.03134
8975	0.02936	0.03154	0.03125	0.03148	0.03175	0.03203	0.03364	0.03304
8975.4	0.03143	0.03333	0.03326	0.03335	0.03351	0.03406	0.03599	0.03613
8975.8	0.03395	0.0358	0.03592	0.03588	0.03643	0.03686	0.03827	0.03857
8976.2	0.03714	0.03916	0.03953	0.03941	0.03975	0.04045	0.04279	0.04287
8976.6	0.04223	0.04388	0.04427	0.04413	0.0446	0.04523	0.04675	0.04716
8977	0.04691	0.04882	0.04876	0.04879	0.04898	0.0495	0.05178	0.05159
8977.4	0.0515	0.05333	0.05303	0.0528	0.05304	0.05343	0.05509	0.05497
8977.8	0.05424	0.05595	0.05519	0.05493	0.05485	0.05552	0.05712	0.0572
8978.2	0.05538	0.05733	0.05636	0.05647	0.05649	0.05704	0.05845	0.05816
8978.6	0.057	0.05892	0.05848	0.05841	0.05847	0.05914	0.06111	0.06131
8979	0.06062	0.06266	0.06253	0.06259	0.06289	0.06352	0.06568	0.06562
8979.4	0.06684	0.06896	0.06904	0.06904	0.07047	0.0702	0.07231	0.07212
8979.8	0.07522	0.07721	0.07782	0.07788	0.07974	0.0789	0.08178	0.08113
8980.2	0.08395	0.08635	0.087	0.08837	0.08937	0.08793	0.09062	0.09026
8980.6	0.09609	0.09862	0.09982	0.10098	0.10221	0.10066	0.1033	0.10376
8981	0.11057	0.11288	0.11485	0.11577	0.11658	0.11565	0.11911	0.1185
8981.4	0.12848	0.1321	0.13303	0.13415	0.13511	0.13353	0.13715	0.1374
8981.8	0.14728	0.15102	0.15362	0.15458	0.15599	0.15449	0.15928	0.15852
8982.2	0.1799	0.18406	0.18608	0.18793	0.18976	0.18723	0.19328	0.19272
8982.6	0.22074	0.22582	0.23004	0.23197	0.23402	0.23126	0.23889	0.2392
8983	0.27325	0.27973	0.28458	0.28708	0.29011	0.28589	0.29518	0.29745
8983.4	0.33875	0.34483	0.34945	0.35282	0.35579	0.35035	0.36163	0.36077
8983.8	0.39639	0.40006	0.40523	0.4081	0.41126	0.40531	0.41563	0.41445
8984.2	0.4548	0.45761	0.46188	0.46459	0.46711	0.46153	0.4701	0.46989
8984.6	0.49678	0.49872	0.5012	0.50338	0.50639	0.49977	0.50739	0.50586
8985	0.52037	0.52133	0.52281	0.52451	0.52558	0.52137	0.52732	0.52537
8985.4	0.53029	0.53011	0.53038	0.5318	0.532	0.53068	0.53257	0.53073
8985.8	0.53196	0.53135	0.5308	0.53157	0.53226	0.53069	0.53254	0.53138
8986.2	0.5296	0.52931	0.52881	0.52949	0.53025	0.52928	0.53003	0.528
8986.6	0.53086	0.53047	0.53023	0.53153	0.53203	0.53095	0.53349	0.53158
8987	0.53699	0.53708	0.53741	0.53908	0.54063	0.5394	0.54069	0.53893
8987.4	0.55437	0.556	0.55646	0.55791	0.55889	0.55883	0.56119	0.55949
8987.8	0.58435	0.58418	0.58689	0.58871	0.59015	0.59017	0.59297	0.59073
8988.2	0.62206	0.62354	0.62655	0.62863	0.62921	0.63016	0.63375	0.6317
8988.6	0.65777	0.65964	0.66255	0.66527	0.66754	0.66683	0.67125	0.66742
8989	0.70246	0.70395	0.70643	0.70887	0.71106	0.71079	0.71331	0.71107
8989.4	0.74684	0.74838	0.75121	0.75397	0.75465	0.75594	0.75916	0.75636
8989.8	0.79263	0.79398	0.7971	0.79954	0.80049	0.80103	0.80404	0.80217
8990.2	0.83447	0.83611	0.83984	0.84187	0.84318	0.84396	0.84721	0.84463
8990.6	0.88467	0.88702	0.8916	0.89466	0.89589	0.89635	0.89886	0.8962
8991	0.93671	0.93727	0.94012	0.94263	0.94343	0.94488	0.94733	0.94354
8991.4	0.98085	0.98077	0.98374	0.98611	0.98666	0.98708	0.98736	0.98457
8991.8	1.01184	1.01121	1.01138	1.01451	1.01498	1.01531	1.01482	1.01127
8992.2	1.03657	1.03547	1.03624	1.03821	1.03761	1.04035	1.03733	1.03408
8992.6	1.05613	1.05501	1.05495	1.05652	1.05704	1.05966	1.05715	1.05314
8993	1.07453	1.0732	1.07269	1.07473	1.07411	1.07713	1.07301	1.07047
8993.4	1.08923	1.08809	1.08766	1.08884	1.08982	1.09199	1.08931	1.08547
8993.8	1.10618	1.10552	1.10439	1.10642	1.10596	1.10948	1.10521	1.10072
8994.2	1.12215	1.12081	1.12007	1.12156	1.12153	1.12467	1.12166	1.11715
8994.6	1.13794	1.13693	1.13633	1.13732	1.13711	1.14132	1.13613	1.13314
8995	1.1532	1.15201	1.15244	1.15309	1.15332	1.1561	1.1536	1.14878
8995.4	1.17273	1.17193	1.17157	1.17346	1.17255	1.17735	1.17103	1.16881
8995.8	1.19351	1.19246	1.19176	1.19244	1.19318	1.19605	1.19246	1.18769
8996.2	1.20862	1.20807	1.2069	1.20746	1.20731	1.2114	1.20552	1.20163
8996.6	1.22108	1.2192	1.21865	1.21874	1.21848	1.2233	1.21556	1.21379
8997	1.22683	1.22465	1.22239	1.22243	1.22246	1.22584	1.21992	1.21568
8997.4	1.22474	1.22155	1.2201	1.21937	1.21909	1.22362	1.21513	1.21235
8997.8	1.21913	1.21614	1.21327	1.21263	1.21309	1.21611	1.21064	1.2064
8998.2	1.20979	1.20736	1.20403	1.20418	1.2032	1.20805	1.20035	1.19517
8998.6	1.19988	1.19703	1.19435	1.19342	1.19395	1.19675	1.19184	1.18773
8999	1.18957	1.18731	1.18456	1.18404	1.18345	1.18788	1.18056	1.17653
8999.4	1.18048	1.17881	1.1755	1.17531	1.17488	1.17887	1.17232	1.16688
8999.8	1.16989	1.16762	1.16381	1.16345	1.16289	1.16626	1.16148	1.15655
9000.2	1.15538	1.15347	1.14993	1.14894	1.14803	1.15225	1.14617	1.14127
9000.6	1.13982	1.13728	1.13362	1.13165	1.13173	1.13605	1.13027	1.12544
9001	1.12366	1.12093	1.11662	1.11534	1.11498	1.11989	1.11347	1.10756
9001.4	1.1029	1.101	1.09685	1.09431	1.09397	1.09926	1.09534	1.0872
9001.8	1.08356	1.08119	1.07736	1.07605	1.0756	1.0802	1.07445	1.06972
9002.2	1.06635	1.06494	1.05974	1.05889	1.05831	1.06312	1.05989	1.05277
9002.6	1.05256	1.05116	1.04599	1.04533	1.0447	1.04921	1.04483	1.03853
9003	1.03863	1.03705	1.03179	1.03018	1.02971	1.03407	1.03104	1.02395
9003.4	1.02431	1.02326	1.01742	1.01525	1.01398	1.01834	1.01617	1.00728
9003.8	1.01234	1.01164	1.00501	1.00289	1.00148	1.00565	1.00605	0.99432
9004.2	1.0029	1.00227	0.99676	0.994	0.99337	0.99775	0.99792	0.98859
9004.6	0.9986	0.99784	0.99423	0.99232	0.99174	0.99578	0.99903	0.9858
9005	0.9934	0.99232	0.98992	0.98783	0.98731	0.99236	0.9944	0.98389
9005.4	0.98665	0.98582	0.98289	0.98067	0.98061	0.98617	0.98773	0.97638
9005.8	0.97873	0.97762	0.97594	0.97326	0.97334	0.97787	0.98155	0.96883
9006.2	0.9721	0.97151	0.9695	0.96737	0.9669	0.97263	0.97382	0.96346
9006.6	0.96778	0.96709	0.96454	0.96286	0.96268	0.96791	0.97101	0.95819
9007	0.96486	0.96431	0.96192	0.96046	0.95942	0.96567	0.96738	0.95714
9007.4	0.9631	0.96271	0.96045	0.95851	0.95822	0.9639	0.96761	0.95415
9007.8	0.96273	0.96271	0.96013	0.95839	0.95838	0.96428	0.96604	0.95571
9008.2	0.96304	0.9637	0.96136	0.9592	0.95953	0.96565	0.96809	0.95584
9008.6	0.96446	0.96534	0.96264	0.96082	0.96111	0.96638	0.97002	0.95708
9009	0.96696	0.96728	0.96452	0.96318	0.96259	0.96943	0.9707	0.95881
9009.4	0.96882	0.9694	0.96594	0.96412	0.96354	0.96928	0.97191	0.95957
9009.8	0.97082	0.9705	0.9664	0.96399	0.96324	0.96971	0.97005	0.95902
9010.2	0.97	0.97064	0.96509	0.96269	0.96154	0.96657	0.96832	0.95516
9010.6	0.97006	0.97039	0.96494	0.96258	0.96156	0.96759	0.96822	0.95734
9011	0.97378	0.97488	0.97028	0.96878	0.96802	0.97318	0.9773	0.96412
9011.4	0.97768	0.97773	0.9752	0.97326	0.97266	0.97973	0.98195	0.97009
9011.8	0.97888	0.97917	0.97676	0.97495	0.97471	0.98158	0.98481	0.9721
9012.2	0.97796	0.97779	0.97625	0.97395	0.97379	0.98123	0.98268	0.97383
9012.6	0.97711	0.97787	0.97554	0.97302	0.97226	0.98017	0.98157	0.97231
9013	0.97625	0.97655	0.97366	0.97171	0.97156	0.97831	0.98023	0.9715
9013.4	0.97424	0.9749	0.97175	0.97027	0.96942	0.97741	0.97865	0.96917
9013.8	0.9728	0.97356	0.97091	0.96903	0.96795	0.97568	0.97746	0.96901
9014.2	0.97109	0.97227	0.96988	0.96753	0.96789	0.97503	0.97592	0.96633
9014.6	0.97017	0.97075	0.9679	0.96629	0.96839	0.97221	0.97445	0.96575
9015	0.96772	0.96903	0.96592	0.96409	0.96735	0.97167	0.97344	0.96296
9015.4	0.96642	0.96787	0.96469	0.96275	0.96508	0.96924	0.97206	0.96123
9015.8	0.96499	0.96602	0.96309	0.96141	0.96288	0.9674	0.96977	0.96092
9016.2	0.96244	0.9644	0.96059	0.95847	0.96159	0.96593	0.96784	0.95706
9016.6	0.96013	0.96259	0.95779	0.95683	0.95913	0.96331	0.96432	0.95559
9017	0.95798	0.96093	0.95683	0.95424	0.95685	0.96038	0.96208	0.95251
9017.4	0.95547	0.95781	0.9551	0.95323	0.95249	0.95763	0.95912	0.95045
9017.8	0.95123	0.95413	0.95163	0.95038	0.94927	0.95329	0.95558	0.94489
9018.2	0.94721	0.95024	0.94793	0.94644	0.9452	0.94912	0.95214	0.94216
9018.6	0.94268	0.94521	0.9428	0.94126	0.94049	0.94502	0.94555	0.93636
9019.8	0.92409	0.92698	0.92433	0.92283	0.92191	0.92623	0.92723	0.91744
9020.7	0.90988	0.91275	0.90982	0.90898	0.90688	0.91226	0.91432	0.90431

## Sheet: Fig.4b
	FT magnitude
Distance (Å)	0hr	7hr
0	0.0787	0.08132
0.03068	0.07642	0.07897
0.06136	0.06964	0.07198
0.09204	0.05856	0.06054
0.12272	0.04354	0.04505
0.1534	0.02519	0.02625
0.18408	0.00449	0.00709
0.21476	0.01795	0.02008
0.24544	0.04005	0.04253
0.27612	0.06048	0.06345
0.3068	0.07749	0.08071
0.33748	0.08939	0.09245
0.36816	0.09467	0.0971
0.39884	0.09222	0.09348
0.42951	0.08152	0.08105
0.46019	0.06293	0.06024
0.49087	0.03886	0.03362
0.52155	0.02419	0.02213
0.55223	0.04789	0.05344
0.58291	0.08436	0.0929
0.61359	0.12071	0.13089
0.64427	0.15212	0.16306
0.67495	0.17485	0.18577
0.70563	0.18582	0.19608
0.73631	0.18289	0.19216
0.76699	0.16559	0.17403
0.79767	0.1368	0.14541
0.82835	0.10846	0.11904
0.85903	0.11144	0.12319
0.88971	0.16316	0.17196
0.92039	0.2423	0.24629
0.95107	0.33147	0.32893
0.98175	0.42101	0.40966
1.01243	0.50407	0.48129
1.04311	0.57546	0.53865
1.07379	0.63178	0.57877
1.10447	0.67209	0.60175
1.13515	0.69862	0.61178
1.16583	0.71741	0.61812
1.19651	0.73825	0.63476
1.22718	0.77284	0.6767
1.25786	0.83094	0.75304
1.28854	0.91608	0.86238
1.31922	1.02424	0.99483
1.3499	1.14587	1.13693
1.38058	1.2691	1.27506
1.41126	1.38202	1.39698
1.44194	1.47406	1.49247
1.47262	1.53662	1.55363
1.5033	1.56352	1.57516
1.53398	1.55122	1.55448
1.56466	1.49888	1.49179
1.59534	1.40832	1.38994
1.62602	1.28383	1.25416
1.6567	1.13174	1.0917
1.68738	0.96	0.91125
1.71806	0.77758	0.72236
1.74874	0.59381	0.53475
1.77942	0.41775	0.35776
1.8101	0.25756	0.1999
1.84078	0.12014	0.0711
1.87146	0.01667	0.05385
1.90214	0.07339	0.12093
1.93282	0.12329	0.16282
1.9635	0.14524	0.1775
1.99418	0.14283	0.16933
2.02485	0.12157	0.14506
2.05553	0.08835	0.11369
2.08621	0.05156	0.08696
2.11689	0.02596	0.07655
2.14757	0.03346	0.08049
2.17825	0.04559	0.08378
2.20893	0.04419	0.07568
2.23961	0.02971	0.05428
2.27029	0.03822	0.04137
2.30097	0.09153	0.08484
2.33165	0.16449	0.15854
2.36233	0.24836	0.24439
2.39301	0.33664	0.3343
2.42369	0.42282	0.42142
2.45437	0.5006	0.49945
2.48505	0.5644	0.56298
2.51573	0.60982	0.60795
2.54641	0.63412	0.63208
2.57709	0.63662	0.63523
2.60777	0.619	0.61969
2.63845	0.58563	0.59038
2.66913	0.54369	0.55478
2.69981	0.503	0.52231
2.73049	0.47446	0.50228
2.76117	0.46624	0.50027
2.79185	0.4791	0.51505
2.82252	0.50577	0.53926
2.8532	0.53521	0.56319
2.88388	0.55717	0.57804
2.91456	0.56416	0.57747
2.94524	0.55165	0.55779
2.97592	0.51789	0.51783
3.0066	0.46343	0.45861
3.03728	0.39088	0.38304
3.06796	0.30475	0.2959
3.09864	0.21205	0.20458
3.12932	0.12726	0.12481
3.16	0.09766	0.103
3.19068	0.15317	0.15707
3.22136	0.22943	0.22846
3.25204	0.29895	0.29289
3.28272	0.35413	0.34335
3.3134	0.39194	0.37721
3.34408	0.41136	0.39378
3.37476	0.41278	0.39369
3.40544	0.39766	0.37857
3.43612	0.36831	0.35076
3.4668	0.32758	0.31309
3.49748	0.2787	0.26861
3.52816	0.225	0.22043
3.55884	0.16974	0.17151
3.58952	0.11609	0.12458
3.62019	0.06758	0.08229
3.65087	0.03264	0.04802
3.68155	0.03753	0.02993
3.71223	0.06242	0.03547
3.74291	0.08374	0.04786
3.77359	0.09812	0.05663
3.80427	0.10532	0.05978
3.83495	0.10598	0.05732
3.86563	0.10132	0.04994
3.89631	0.09324	0.03891
3.92699	0.08466	0.02695
3.95767	0.07964	0.02222
3.98835	0.08213	0.03289
4.01903	0.09315	0.05107
4.04971	0.11017	0.07083
4.08039	0.12967	0.08991
4.11107	0.14876	0.10702
4.14175	0.1653	0.12122
4.17243	0.17783	0.13182
4.20311	0.18533	0.13838
4.23379	0.1873	0.14066
4.26447	0.18363	0.13869
4.29515	0.17468	0.13272
4.32583	0.16125	0.12324
4.35651	0.14459	0.11101
4.38719	0.12645	0.09706
4.41786	0.10909	0.08281
4.44854	0.09528	0.07021
4.47922	0.08763	0.06178
4.5099	0.08707	0.05971
4.54058	0.09188	0.064
4.57126	0.09902	0.07232
4.60194	0.10582	0.082
4.63262	0.11067	0.09122
4.6633	0.11283	0.09893
4.69398	0.11229	0.10464
4.72466	0.10951	0.10822
4.75534	0.10533	0.10982
4.78602	0.10078	0.10977
4.8167	0.0969	0.10854
4.84738	0.09452	0.10666
4.87806	0.09412	0.10471
4.90874	0.0958	0.10327
4.93942	0.09951	0.10295
4.9701	0.10526	0.10435
5.00078	0.11325	0.10805
5.03146	0.12374	0.11445
5.06214	0.13689	0.12373
5.09282	0.15252	0.13566
5.1235	0.17009	0.14971
5.15418	0.18868	0.16505
5.18486	0.20717	0.18067
5.21553	0.22438	0.19553
5.24621	0.2392	0.20863
5.27689	0.25071	0.21913
5.30757	0.2583	0.22642
5.33825	0.26171	0.23023
5.36893	0.26115	0.23065
5.39961	0.25731	0.22824
5.43029	0.25132	0.22399
5.46097	0.24468	0.21921
5.49165	0.23904	0.2154
5.52233	0.23583	0.21381
5.55301	0.23583	0.21514
5.58369	0.23893	0.21923
5.61437	0.24414	0.2251
5.64505	0.24988	0.23123
5.67573	0.25443	0.23598
5.70641	0.25623	0.23788
5.73709	0.25412	0.23581
5.76777	0.24739	0.2291
5.79845	0.23581	0.21753
5.82913	0.2196	0.20135
5.85981	0.19937	0.18114
5.89049	0.17607	0.15787
5.92117	0.15088	0.13271
5.95185	0.12519	0.10706
5.98253	0.1005	0.08248

## Sheet: Fig.4c
Photon Energy (eV)	0hr	1hr	2hr	3hr	4hr	5hr	6hr	7hr
8960	0.01023	0.01074	0.01159	0.01104	0.00996	0.00501	0.01179	0.00792
8961	0.01065	0.01123	0.01226	0.01142	0.01082	0.00537	0.01191	0.0082
8962	0.01134	0.01184	0.01271	0.01197	0.01137	0.00566	0.01255	0.00868
8963	0.01171	0.01217	0.01336	0.01246	0.01169	0.00643	0.01324	0.00942
8964	0.01223	0.01237	0.01333	0.01286	0.01208	0.00688	0.01344	0.00994
8964.9	0.01318	0.01327	0.01397	0.01348	0.01241	0.00751	0.01439	0.01045
8966	0.01425	0.01447	0.01564	0.01449	0.01411	0.00868	0.01543	0.01163
8966.9	0.01388	0.01352	0.01412	0.01345	0.01305	0.00858	0.01542	0.01133
8967.9	0.014	0.01379	0.01335	0.01269	0.0124	0.00763	0.01437	0.01032
8969	0.01766	0.01783	0.01906	0.01826	0.01876	0.0118	0.01889	0.01503
8969.4	0.01838	0.01853	0.0197	0.01868	0.02036	0.01233	0.01981	0.01547
8969.8	0.01914	0.01904	0.02022	0.01926	0.02114	0.01297	0.02044	0.01589
8970.2	0.01967	0.01931	0.02091	0.01979	0.02176	0.01335	0.02064	0.01682
8970.6	0.02027	0.02027	0.02179	0.02062	0.02247	0.01389	0.02141	0.01721
8971	0.02071	0.02098	0.02239	0.02111	0.02268	0.01442	0.02233	0.01783
8971.4	0.02165	0.0215	0.02294	0.02193	0.02369	0.01509	0.02273	0.01861
8971.8	0.02252	0.02216	0.02356	0.02248	0.02425	0.01568	0.02372	0.01912
8972.2	0.0234	0.02314	0.02438	0.02345	0.02482	0.01637	0.0245	0.01995
8972.6	0.02429	0.02408	0.0253	0.02422	0.02576	0.01751	0.02559	0.02069
8973	0.02524	0.02494	0.02621	0.02535	0.02684	0.01833	0.02642	0.02181
8973.4	0.02634	0.02601	0.02712	0.0262	0.02762	0.01911	0.0272	0.02273
8973.8	0.02731	0.02724	0.02832	0.02829	0.02865	0.02035	0.02848	0.02401
8974.2	0.029	0.02882	0.02993	0.03131	0.03001	0.02169	0.03002	0.0253
8974.6	0.03025	0.03008	0.03133	0.0325	0.03144	0.02321	0.03151	0.02684
8975	0.03204	0.03199	0.03294	0.03425	0.03307	0.02497	0.03342	0.02855
8975.4	0.03404	0.03364	0.03505	0.03596	0.03517	0.0267	0.03529	0.03016
8975.8	0.03695	0.03629	0.03781	0.03889	0.0374	0.02908	0.03813	0.03311
8976.2	0.04052	0.04017	0.04146	0.042	0.04065	0.03298	0.04153	0.03671
8976.6	0.04538	0.04486	0.04577	0.04663	0.0447	0.03738	0.04635	0.04118
8977	0.04964	0.04941	0.05014	0.05043	0.04888	0.04187	0.05052	0.04547
8977.4	0.05355	0.05258	0.05313	0.05428	0.05256	0.04557	0.0543	0.0492
8977.8	0.05553	0.05461	0.05537	0.05605	0.0543	0.04738	0.05607	0.05092
8978.2	0.05705	0.05616	0.05858	0.05776	0.05605	0.04856	0.05717	0.05189
8978.6	0.05939	0.05842	0.06209	0.05992	0.05833	0.05	0.0588	0.05381
8979	0.06372	0.0633	0.06728	0.06454	0.06294	0.05337	0.06256	0.05685
8979.4	0.07043	0.07023	0.07453	0.07163	0.06892	0.05872	0.06815	0.06255
8979.8	0.07944	0.07927	0.0837	0.08011	0.07768	0.06609	0.07608	0.07013
8980.2	0.08869	0.08928	0.09295	0.0892	0.08654	0.07427	0.0845	0.07805
8980.6	0.10144	0.10177	0.10617	0.10184	0.09882	0.08522	0.09563	0.08909
8981	0.11601	0.11631	0.1203	0.11642	0.11277	0.09834	0.10902	0.10244
8981.4	0.1349	0.13601	0.13985	0.13523	0.13061	0.1141	0.12563	0.11879
8981.8	0.15614	0.15754	0.16139	0.15589	0.15064	0.131	0.14369	0.13626
8982.2	0.18966	0.19206	0.196	0.18921	0.18226	0.16033	0.17216	0.16351
8982.6	0.23756	0.23895	0.24017	0.23597	0.22562	0.19829	0.21137	0.20095
8983	0.2934	0.29603	0.29796	0.28995	0.27998	0.24639	0.25843	0.24898
8983.4	0.35816	0.36458	0.36619	0.35613	0.34454	0.30223	0.3178	0.30737
8983.8	0.41283	0.42233	0.42385	0.41199	0.40116	0.35466	0.37143	0.3616
8984.2	0.47047	0.47706	0.48401	0.4693	0.46008	0.41246	0.42975	0.41659
8984.6	0.5072	0.51611	0.52756	0.50993	0.5022	0.45864	0.47652	0.4607
8985	0.52792	0.53687	0.54942	0.53051	0.52598	0.48682	0.50441	0.48988
8985.4	0.53504	0.54356	0.55784	0.53775	0.5343	0.50284	0.52123	0.5059
8985.8	0.53579	0.54395	0.5585	0.53777	0.53533	0.51459	0.53195	0.51874
8986.2	0.53477	0.54306	0.55667	0.53592	0.5327	0.52299	0.54121	0.52832
8986.6	0.53779	0.54555	0.55811	0.5375	0.53306	0.53458	0.55293	0.54047
8987	0.54745	0.55542	0.567	0.54522	0.5399	0.54825	0.56761	0.55464
8987.4	0.56901	0.57739	0.58607	0.56455	0.5578	0.57285	0.59269	0.57949
8987.8	0.60221	0.61101	0.61858	0.59649	0.58752	0.60606	0.62604	0.61412
8988.2	0.64422	0.65419	0.66092	0.63644	0.62637	0.64622	0.66745	0.65331
8988.6	0.68203	0.69278	0.69951	0.67339	0.66335	0.68262	0.70401	0.69153
8989	0.72856	0.73979	0.74733	0.71902	0.70828	0.72698	0.74894	0.73538
8989.4	0.77669	0.78756	0.79496	0.76548	0.75439	0.77215	0.79434	0.77888
8989.8	0.82344	0.83733	0.84476	0.81278	0.80144	0.81705	0.84066	0.82455
8990.2	0.87197	0.88427	0.89037	0.85619	0.84664	0.85893	0.88332	0.867
8990.6	0.9258	0.94274	0.94733	0.91085	0.89728	0.91138	0.93707	0.92
8991	0.97668	0.99471	0.99915	0.96066	0.94958	0.96203	0.99078	0.97075
8991.4	1.02066	1.03957	1.04633	1.00492	0.99605	1.01115	1.04222	1.01978
8991.8	1.05079	1.06904	1.07638	1.03417	1.02549	1.04774	1.07906	1.0544
8992.2	1.07496	1.09454	1.10412	1.05785	1.05219	1.07855	1.11267	1.08647
8992.6	1.09536	1.11551	1.1237	1.07724	1.0713	1.1041	1.13956	1.11255
8993	1.11419	1.13425	1.1429	1.09531	1.08901	1.12762	1.16197	1.13492
8993.4	1.13031	1.14972	1.15844	1.11116	1.10397	1.14531	1.18082	1.15266
8993.8	1.14907	1.1678	1.17644	1.1267	1.12148	1.16439	1.20001	1.1711
8994.2	1.16594	1.18493	1.19343	1.1432	1.13814	1.181	1.21709	1.18808
8994.6	1.1821	1.20267	1.21069	1.1592	1.15414	1.19662	1.23307	1.20421
8995	1.19839	1.21893	1.22692	1.17559	1.16979	1.21087	1.24829	1.21891
8995.4	1.21976	1.24039	1.24781	1.19643	1.19034	1.22816	1.26676	1.23666
8995.8	1.23988	1.26173	1.27009	1.21685	1.21151	1.24624	1.28562	1.25546
8996.2	1.25443	1.27682	1.28891	1.23247	1.2274	1.26016	1.30047	1.27098
8996.6	1.26515	1.287	1.2981	1.24409	1.23972	1.27124	1.31169	1.2795
8997	1.26837	1.28983	1.30264	1.24731	1.24536	1.27607	1.31619	1.28381
8997.4	1.26484	1.28594	1.29897	1.24387	1.24287	1.27341	1.31307	1.28003
8997.8	1.25764	1.27833	1.29217	1.23738	1.23719	1.26637	1.30527	1.27352
8998.2	1.24752	1.26848	1.2816	1.22758	1.22739	1.25597	1.29406	1.26279
8998.6	1.23692	1.25715	1.27053	1.21637	1.21694	1.24393	1.28082	1.25061
8999	1.22649	1.24646	1.25894	1.20645	1.20561	1.23125	1.26787	1.23734
8999.4	1.21685	1.23603	1.24944	1.19703	1.19673	1.22123	1.25601	1.22624
8999.8	1.20371	1.22321	1.23582	1.18457	1.18415	1.20764	1.24208	1.21315
9000.2	1.18859	1.20741	1.22022	1.16989	1.16904	1.19264	1.22662	1.19869
9000.6	1.17112	1.18815	1.20167	1.15236	1.15244	1.17619	1.20917	1.18188
9001	1.15333	1.17017	1.18315	1.13496	1.13536	1.15983	1.19276	1.1658
9001.4	1.13156	1.14739	1.16137	1.11302	1.11388	1.13975	1.17267	1.14583
9001.8	1.11208	1.12689	1.13982	1.09341	1.09349	1.12049	1.15117	1.12563
9002.2	1.09383	1.10902	1.12088	1.07542	1.07495	1.1029	1.13461	1.10794
9002.6	1.07934	1.09408	1.10642	1.06104	1.06054	1.08839	1.11923	1.09358
9003	1.06305	1.07644	1.0883	1.04488	1.04445	1.07131	1.10222	1.07637
9003.4	1.04679	1.05998	1.06879	1.02665	1.02699	1.05353	1.08365	1.05844
9003.8	1.03348	1.04581	1.05366	1.01274	1.01202	1.03829	1.06741	1.04303
9004.2	1.02421	1.03695	1.04483	1.00385	1.00246	1.02646	1.05472	1.03139
9004.6	1.02246	1.03504	1.04364	1.00377	1.00128	1.0222	1.05132	1.02748
9005	1.01869	1.0318	1.04225	1.00165	0.99938	1.01883	1.04746	1.02454
9005.4	1.01212	1.02508	1.03608	0.99571	0.9938	1.01259	1.04035	1.01769
9005.8	1.00445	1.01689	1.02777	0.98775	0.98589	1.00387	1.03154	1.0089
9006.2	0.99808	1.01009	1.02102	0.98151	0.97925	0.99635	1.02394	1.0014
9006.6	0.99377	1.00494	1.0157	0.97657	0.97514	0.99095	1.01857	0.99635
9007	0.99094	1.00202	1.01269	0.97377	0.97484	0.98723	1.01552	0.9927
9007.4	0.9895	1.00048	1.01103	0.97191	0.97307	0.98563	1.0131	0.99001
9007.8	0.98961	1.00028	1.01069	0.97155	0.97292	0.98505	1.01272	0.98954
9008.2	0.98985	1.00132	1.01137	0.97221	0.97397	0.98517	1.01398	0.99059
9008.6	0.99144	1.00276	1.01235	0.97405	0.97492	0.98669	1.01549	0.99196
9009	0.99353	1.00433	1.01397	0.97586	0.9771	0.98852	1.01779	0.99417
9009.4	0.99417	1.00446	1.01375	0.97594	0.97729	0.98976	1.01851	0.99513
9009.8	0.99245	1.00338	1.01164	0.97399	0.97594	0.98934	1.0187	0.995
9010.2	0.99025	1.00022	1.00699	0.97266	0.97186	0.98679	1.01583	0.99189
9010.6	0.99147	1.00155	1.0076	0.97542	0.97205	0.98431	1.01438	0.99011
9011	0.99905	1.00912	1.01584	0.98471	0.97998	0.98854	1.01925	0.99474
9011.4	1.0047	1.01452	1.02344	0.99151	0.98741	0.99534	1.02647	1.00142
9011.8	1.00552	1.01583	1.02649	0.99432	0.99027	0.99999	1.03112	1.00595
9012.2	1.00492	1.01475	1.02575	0.99284	0.98986	0.99956	1.03044	1.00555
9012.6	1.0036	1.01403	1.02434	0.99143	0.98837	0.99863	1.02966	1.0043
9013	1.00225	1.01231	1.02267	0.99048	0.98721	0.99704	1.02794	1.00247
9013.4	1.00056	1.01012	1.02239	0.98812	0.98606	0.99491	1.02615	1.00018
9013.8	0.99904	1.00848	1.02311	0.98688	0.98423	0.99316	1.02448	0.99859
9014.2	0.99774	1.00691	1.02321	0.98548	0.98328	0.99145	1.02263	0.99702
9014.6	0.99584	1.0055	1.02071	0.98391	0.98086	0.98973	1.02113	0.99509
9015	0.99368	1.00351	1.01893	0.98142	0.97966	0.98768	1.01854	0.99279
9015.4	0.99229	1.00138	1.01718	0.97966	0.97782	0.98587	1.01724	0.99128
9015.8	0.98992	0.99945	1.0151	0.97765	0.97621	0.9833	1.01484	0.98933
9016.2	0.98745	0.99688	1.01246	0.97581	0.97377	0.98107	1.01291	0.98694
9016.6	0.98529	0.99414	1.00953	0.97291	0.97092	0.97886	1.00971	0.98467
9017	0.98274	0.99156	1.00683	0.97022	0.96848	0.97628	1.0078	0.982
9017.4	0.97896	0.98784	1.00297	0.96654	0.96506	0.97518	1.00471	0.97853
9017.8	0.97508	0.98311	0.99884	0.96288	0.9612	0.97335	1.00071	0.9748
9018.2	0.97092	0.97938	0.99474	0.95859	0.95766	0.96956	0.99707	0.9717
9018.6	0.96499	0.97328	0.98914	0.95327	0.95153	0.9652	0.99208	0.96652
9019.8	0.94638	0.95305	0.96886	0.93369	0.93271	0.94836	0.97457	0.94945
9020.7	0.93127	0.9381	0.95302	0.91941	0.91834	0.93519	0.96099	0.93682

[truncated: 17 more sheets: Fig.4d, Figure S4, Figure S7, Figure S5, Figure S6, Figure S8, Figure S9, Figure S10, Figure S11, Figure S12, Figure S13, Figure S14, Figure S18, Figure S21, Figure S22, Figure S23, Figure S25]
